# Supplementary material for: Somatic Mutation of PIK3CA (H1047R) Is a Common Driver Mutation Hotspot in Canine Mammary Tumors as Well as Human Breast Cancers
Source: Cancers (Basel). 2019 Dec 12;11(12):2006. doi: 10.3390/cancers11122006 (PMC6966585; doi:10.3390/cancers11122006)
Supplement: Supplementary file 1 [file cancers-11-02006-s001.zip › Supplementary tables.xlsx]

## Sheet: Table S1
Supplementary table S1. Specimen. F: female, FS: female/spay
Sample ID	Sex	Age	Subtype	Breed			RNA-seq
CCRCD0007	F	12y	Mixed	Maltese
CCRCD0013	F	9y	Simple	Maltese
CCRCD0022	F	9y	Mixed	Maltese
CCRCD0024	F	11y	Complex	Maltese
CCRCD0072	FS	11y	Complex and Mixed	Maltese
CCRCD0073	F	8y	Complex	Maltese
CCRCD0009	F	11y	Mixed	Maltese
CCRCD0070	FS	12y	Ductal	Maltese
CCRCD0095	FS	11y	Adeno	Maltese
CCRCD0119	F	12y	Mixed	Maltese
CCRCD0132	F	12y	Complex	Maltese
CCRCD0153	FS	8y	Complex	Maltese
CCRCD0004	F	10y	Ductal	Schnauzer
CCRCD0026	F	13y	Complex and Ductal	Schnauzer
CCRCD0062	FS	14y	Complex	Schnauzer
CCRCD0063	FS	14y	Complex	Schnauzer
CCRCD0008	FS	15y	Spindle cell	Schnauzer
CCRCD0047	FS	13y	Complex	Schnauzer
CCRCD0088	FS	9y	Complex	Schnauzer
CCRCD0125	FS	16y	Tubular	Schnauzer

## Sheet: Table S2
Supplementary table S2. Statistics of Exome sequencing.
Sample ID	1X(%)	5X(%)	10X(%)	15X(%)	20X(%)	25X(%)	30X(%)	50X(%)	Target aligned bases	depth of coverage	Index	Yield(base)	Reads	% of >= Q30 Bases(PF)	Mean Quality Score
CCRCD0004T	99.9	99.8	99.5	99	98.2	97	95.3	84.6	4439931106	102.65	ATCACG	3983682804	39442404	89.225	35.235
CCRCD0004N	99.9	99.8	99.6	99.2	98.6	97.7	96.4	87.6	4703158444	108.73	ACTTGA	4364198183	43209883	89.39	35.265
CCRCD0007T	99.9	99.8	99.4	98.7	97.5	95.8	93.6	79.8	3927436072	90.8	TTAGGC	3350074353	33169053	90.185	35.43
CCRCD0007N	99.9	99.8	99.6	99.3	98.6	97.7	96.5	87.7	4763717562	110.13	CGATGT	4355470066	43123466	90.045	35.39
CCRCD0008T	99.9	99.8	99.6	99.1	98.3	97.1	95.6	85.1	4477773956	103.52	TAGCTT	4003971482	39643282	90.05	35.395
CCRCD0008N	99.9	99.8	99.6	99.1	98.3	97.1	95.5	84.8	4357806460	100.75	GATCAG	3798926635	37613135	89.92	35.37
CCRCD0009T	99.9	99.8	99.6	99.2	98.4	97.3	95.8	85.6	4415063367	102.07	TGACCA	3893720892	38551692	90.205	35.42
CCRCD0009N	99.9	99.8	99.5	99	98.1	96.8	95	83.6	4292956972	99.25	TTAGGC	3802423861	37647761	89.105	35.17
CCRCD0013T	99.9	99.8	99.6	99.2	98.5	97.5	96.1	86.5	4559063234	105.4	GCCAAT	3885357587	38468887	90.05	35.39
CCRCD0013N	99.9	99.8	99.6	99.2	98.4	97.3	95.9	85.7	4429505975	102.41	ACAGTG	3902308619	38636719	90.145	35.41
CCRCD0022T	99.9	99.8	99.6	99.2	98.6	97.6	96.3	87.1	4678866576	108.17	ACAGTG	4102468298	40618498	90.045	35.4
CCRCD0022N	99.9	99.8	99.6	99.1	98.4	97.3	95.8	86	4577878246	105.84	CAGATC	3965219701	39259601	90.15	35.41
CCRCD0024T	99.9	99.8	99.5	99	98.1	96.9	95.2	84	4321277341	99.9	GCCAAT	3693894513	36573213	90.025	35.395
CCRCD0024N	99.9	99.8	99.6	99.2	98.5	97.5	96.2	87.1	4751242385	109.84	CAGATC	4208655557	41669857	90.06	35.4
CCRCD0026T	99.9	99.8	99.6	99.1	98.4	97.5	96.2	87.5	4946306529	114.35	TTAGGC	4429967969	43861069	89.38	35.27
CCRCD0026N	99.9	99.8	99.5	99	98.2	96.9	95.3	84.3	4393640546	101.58	CGATGT	3928929593	38900293	89.27	35.245
CCRCD0047T	99.9	99.8	99.6	99.1	98.2	96.8	94.9	82.2	3947987096	91.27	GGCTAC	3627450956	35915356	89.14	35.185
CCRCD0047N	99.9	99.8	99.5	99	98.1	96.8	95.2	84.1	4382274676	101.31	TGACCA	3755023450	37178450	89.385	35.265
CCRCD0062T	99.9	99.8	99.5	98.9	98	96.7	94.9	83.3	4292642088	99.24	GCCAAT	3667328382	36310182	89.23	35.235
CCRCD0062N	99.9	99.8	99.6	99.1	98.4	97.2	95.7	85.4	4459553483	103.1	ACAGTG	4008142176	39684576	89.31	35.25
CCRCD0063T	99.9	99.8	99.6	99.1	98.4	97.3	95.7	85.3	4399309172	101.71	ATCACG	3874339598	38359798	89.845	35.35
CCRCD0063N	99.9	99.8	99.6	99.2	98.6	97.6	96.4	87.6	4759369454	110.03	CTTGTA	4210524764	41688364	90.03	35.395
CCRCD0070T	99.9	99.8	99.6	99.1	98.2	97	95.4	85	4715678267	109.02	CGATGT	4130935350	40900350	88.895	35.11
CCRCD0070N	99.9	99.8	99.4	98.7	97.6	95.9	93.6	80.5	4236845423	97.95	ATCACG	3685593020	36491020	88.89	35.115
CCRCD0072T	99.9	99.8	99.5	98.9	98	96.6	94.6	82.2	4108489241	94.98	ACTTGA	3502878869	34681969	90.15	35.405
CCRCD0072N	99.9	99.8	99.5	99	98.1	96.9	95.2	84.1	4373550911	101.11	ACTTGA	3750647120	37135120	90.195	35.43
CCRCD0073T	99.9	99.8	99.6	99.1	98.3	97.2	95.6	85.2	4442547861	102.71	GATCAG	3744030610	37069610	90.01	35.395
CCRCD0073N	99.9	99.8	99.6	99.2	98.5	97.4	96	86.2	4534086513	104.82	GATCAG	3993051766	39535166	89.015	35.15
CCRCD0088T	99.9	99.8	99.5	99	98.2	97	95.3	84.6	4472364141	103.4	CAGATC	4006958658	39672858	89.285	35.245
CCRCD0088N	99.9	99.8	99.6	99.1	98.4	97.3	95.8	85.4	4395581348	101.62	CGATGT	3851460371	38133271	89.84	35.35
CCRCD0095T	99.9	99.8	99.5	98.8	97.8	96.2	94.1	80.6	3949788836	91.31	GGCTAC	3513182485	34783985	89.43	35.25
CCRCD0095N	99.9	99.8	99.5	99	98.1	96.8	95.1	83.8	4318781000	99.85	TAGCTT	3719708598	36828798	90.225	35.435
CCRCD0119T	99.9	99.8	99.6	99.2	98.6	97.7	96.5	87.8	4838608959	111.86	ATCACG	4199959356	41583756	90.075	35.4
CCRCD0119N	99.9	99.8	99.6	99.3	98.7	97.8	96.6	88.5	4994814665	115.47	CTTGTA	4450544093	44064793	90.145	35.42
CCRCD0125T	99.9	99.8	99.6	99.2	98.5	97.5	96.1	86.4	4534248254	104.83	TGACCA	4048856488	40087688	90.03	35.39
CCRCD0125N	99.9	99.8	99.6	99.1	98.4	97.4	95.9	85.8	4375455303	101.16	TTAGGC	3918824240	38800240	89.94	35.37
CCRCD0132T	99.9	99.8	99.5	98.9	97.8	96.3	94.1	80.5	3984581351	92.12	GGCTAC	3580087713	35446413	88.285	34.97
CCRCD0132N	99.9	99.8	99.6	99.1	98.4	97.2	95.7	85	4335138742	100.22	TAGCTT	3781509488	37440688	89.035	35.145
CCRCD0153T	99.9	99.8	99.6	99.2	98.5	97.6	96.3	87.4	4823046126	111.5	TGACCA	4241967276	41999676	89.235	35.195
CCRCD0153N	99.9	99.8	99.6	99.2	98.6	97.7	96.4	87.8	4830280388	111.67	CTTGTA	4367121931	43238831	89.16	35.18

## Sheet: Table S3
Supplementary table S3. Total number of germline and somatic mutations per dog.
Sample ID	Germline	Somatic
CCRCD0007	96512	1116
CCRCD0013	96772	1113
CCRCD0022	97404	874
CCRCD0024	95420	1074
CCRCD0072	95875	1056
CCRCD0073	98466	886
CCRCD0009	93825	2212
CCRCD0070	90128	1470
CCRCD0095	92457	918
CCRCD0119	100409	1163
CCRCD0132	93248	882
CCRCD0153	100314	973
CCRCD0004	95178	1058
CCRCD0026	89255	1060
CCRCD0062	93492	1191
CCRCD0063	89688	1025
CCRCD0008	89194	863
CCRCD0047	91890	746
CCRCD0088	93165	1166
CCRCD0125	90537	1001
	94161.4	1092.35

## Sheet: Table S4
Supplementary table S4. Somatic mutations.
Sample ID	CHROM	POS	REF	ALT	EFFECT	IMPACT	GENE	GENEID	HGVS_C	HGVS_P
CCRCD0004	8	15723437	C	A	intergenic_region	MODIFIER	ENSCAFG00000036364-MIPOL1	ENSCAFG00000036364-ENSCAFG00000013731	n.15723437C>A
CCRCD0004	9	46982820	A	G	intron_variant	MODIFIER	RAP1GAP2	ENSCAFG00000019305	c.914+116A>G
CCRCD0004	9	46982820	A	G	intron_variant	MODIFIER	RAP1GAP2	ENSCAFG00000019305	c.914+116A>G
CCRCD0004	23	44774699	C	T	intergenic_region	MODIFIER	PFN2-ENSCAFG00000037110	ENSCAFG00000008383-ENSCAFG00000037110	n.44774699C>T
CCRCD0004	9	15710206	T	C	intron_variant	MODIFIER	ABCA5	ENSCAFG00000010810	c.4821+50A>G
CCRCD0004	37	9887329	G	A	intron_variant	MODIFIER	ENSCAFG00000011544	ENSCAFG00000011544	c.3069+1232G>A
CCRCD0004	37	9887329	G	A	intron_variant	MODIFIER	ENSCAFG00000011544	ENSCAFG00000011544	c.3066+1232G>A
CCRCD0004	21	27177990	C	G	intergenic_region	MODIFIER	ENSCAFG00000031838-ENSCAFG00000032229	ENSCAFG00000031838-ENSCAFG00000032229	n.27177990C>G
CCRCD0004	24	47169125	G	C	downstream_gene_variant	MODIFIER	ENSCAFG00000012988	ENSCAFG00000012988	n.*2709G>C
CCRCD0004	24	47169125	G	C	downstream_gene_variant	MODIFIER	GMEB2	ENSCAFG00000013008	c.*6832C>G
CCRCD0004	24	47169125	G	C	intron_variant	MODIFIER	TCFL5	ENSCAFG00000024809	c.114+82405C>G
CCRCD0004	3	21421590	G	A	upstream_gene_variant	MODIFIER	ENSCAFG00000038165	ENSCAFG00000038165	n.-3636G>A
CCRCD0004	3	21421590	G	A	intron_variant	MODIFIER	ENSCAFG00000034603	ENSCAFG00000034603	n.215-1748G>A
CCRCD0004	X	82853396	T	C	intergenic_region	MODIFIER	KCNE5-ACSL4	ENSCAFG00000018048-ENSCAFG00000018063	n.82853396T>C
CCRCD0004	1	93527692	G	T	intron_variant	MODIFIER	CD274	ENSCAFG00000002120	c.-15+47449G>T
CCRCD0004	1	93527692	G	T	intron_variant	MODIFIER	PLGRKT	ENSCAFG00000002116	c.82-113C>A
CCRCD0004	26	8960441	G	A	intron_variant	MODIFIER	CUX2	ENSCAFG00000008575	c.753+39G>A
CCRCD0004	1	102189191	C	T	3_prime_UTR_variant	MODIFIER	SBK2	ENSCAFG00000002572	c.*35C>T
CCRCD0004	9	33124376	A	C	intron_variant	MODIFIER	MTMR4	ENSCAFG00000017513	c.1840-14T>G
CCRCD0004	9	33124376	A	C	intron_variant	MODIFIER	MTMR4	ENSCAFG00000017513	c.1486-14T>G
CCRCD0004	31	38939107	G	A	upstream_gene_variant	MODIFIER	ENSCAFG00000011817	ENSCAFG00000011817	c.-395G>A
CCRCD0004	31	38939107	G	A	intron_variant	MODIFIER	ENSCAFG00000029547	ENSCAFG00000029547	c.64+63410G>A
CCRCD0004	31	38939107	G	A	intron_variant	MODIFIER	ENSCAFG00000031797	ENSCAFG00000031797	c.411+16246C>T
CCRCD0004	31	38939107	G	A	intron_variant	MODIFIER	ENSCAFG00000011817	ENSCAFG00000011817	c.1914+45G>A
CCRCD0004	2	34387100	G	A	intron_variant	MODIFIER	DIP2C	ENSCAFG00000005624	c.1399+9G>A
CCRCD0004	2	34387100	G	A	intron_variant	MODIFIER	DIP2C	ENSCAFG00000005624	c.1276+9G>A
CCRCD0004	5	40830612	A	C	downstream_gene_variant	MODIFIER	MAPK7	ENSCAFG00000018202	c.*1591T>G
CCRCD0004	5	40830612	A	C	intron_variant	MODIFIER	MFAP4	ENSCAFG00000030269	c.518-64A>C
CCRCD0004	11	70649550	G	C	intron_variant	MODIFIER	ASTN2	ENSCAFG00000003504	c.1361+46165C>G
CCRCD0004	11	70649550	G	C	intron_variant	MODIFIER	ASTN2	ENSCAFG00000003504	c.1295+46165C>G
CCRCD0004	27	5962867	T	G	missense_variant	MODERATE	ENSCAFG00000030605	ENSCAFG00000030605	c.887A>C	p.Lys296Thr
CCRCD0004	20	43640782	C	T	synonymous_variant	LOW	GMIP	ENSCAFG00000014170	c.1122C>T	p.Phe374Phe
CCRCD0004	20	43640782	C	T	synonymous_variant	LOW	GMIP	ENSCAFG00000014170	c.1107C>T	p.Phe369Phe
CCRCD0004	14	27210141	A	G	intron_variant	MODIFIER	VWDE	ENSCAFG00000002308	c.5225-178T>C
CCRCD0004	14	27210141	A	G	intron_variant	MODIFIER	VWDE	ENSCAFG00000002308	c.4664-178T>C
CCRCD0004	1	105462327	T	G	downstream_gene_variant	MODIFIER	ENSCAFG00000023981	ENSCAFG00000023981	c.*1784T>G
CCRCD0004	1	105462327	T	G	downstream_gene_variant	MODIFIER	ENSCAFG00000002823	ENSCAFG00000002823	c.*353T>G
CCRCD0004	1	105462327	T	G	intron_variant	MODIFIER	ENSCAFG00000032162	ENSCAFG00000032162	c.74+104T>G
CCRCD0004	5	38741697	T	C	intergenic_region	MODIFIER	ENSCAFG00000028937-ENSCAFG00000017909	ENSCAFG00000028937-ENSCAFG00000017909	n.38741697T>C
CCRCD0004	X	38639727	G	C	non_coding_transcript_exon_variant	MODIFIER	ENSCAFG00000014515	ENSCAFG00000014515	n.91G>C
CCRCD0004	31	14356713	T	C	synonymous_variant	LOW	ENSCAFG00000008309	ENSCAFG00000008309	c.258T>C	p.Ala86Ala
CCRCD0004	31	14356713	T	C	intron_variant	MODIFIER	ENSCAFG00000037059	ENSCAFG00000037059	n.117+6632T>C
CCRCD0004	34	23121863	T	A	intron_variant	MODIFIER	UTS2B	ENSCAFG00000014036	c.240+95A>T
CCRCD0004	34	23121863	T	A	intron_variant	MODIFIER	UTS2B	ENSCAFG00000014036	c.240+95A>T
CCRCD0004	28	41174083	C	T	intergenic_region	MODIFIER	SYCE1-CHR_END	ENSCAFG00000013298-CHR_END	n.41174083C>T
CCRCD0004	29	3348623	C	T	synonymous_variant	LOW	PXDNL	ENSCAFG00000006732	c.2214G>A	p.Pro738Pro
CCRCD0004	24	41575587	T	A	intron_variant	MODIFIER	FAM210B	ENSCAFG00000030763	c.186+1051T>A
CCRCD0004	23	8214442	A	G	intron_variant	MODIFIER	ACVR2B	ENSCAFG00000005035	c.944+131A>G
CCRCD0004	10	15947598	C	T	intron_variant	MODIFIER	ENSCAFG00000000489	ENSCAFG00000000489	c.965-95G>A
CCRCD0004	29	17247259	G	T	upstream_gene_variant	MODIFIER	ENSCAFG00000033171	ENSCAFG00000033171	n.-2909C>A
CCRCD0004	29	17247259	G	T	intron_variant	MODIFIER	ENSCAFG00000034525	ENSCAFG00000034525	n.213-1577C>A
CCRCD0004	9	22304850	A	T	upstream_gene_variant	MODIFIER	ENSCAFG00000021582	ENSCAFG00000021582	n.-3944A>T
CCRCD0004	9	22304850	A	T	downstream_gene_variant	MODIFIER	ENSCAFG00000038821	ENSCAFG00000038821	n.*2123A>T
CCRCD0004	9	22304850	A	T	intron_variant	MODIFIER	CDC6	ENSCAFG00000016106	c.1590+57T>A
CCRCD0004	12	8687027	C	A	intergenic_region	MODIFIER	ENSCAFG00000037481-DAAM2	ENSCAFG00000037481-ENSCAFG00000001565	n.8687027C>A
CCRCD0004	12	8687030	C	A	intergenic_region	MODIFIER	ENSCAFG00000037481-DAAM2	ENSCAFG00000037481-ENSCAFG00000001565	n.8687030C>A
CCRCD0004	12	67236268	G	A	missense_variant	MODERATE	CDK19	ENSCAFG00000003902	c.973C>T	p.Pro325Ser
CCRCD0004	16	58529000	C	A	intron_variant	MODIFIER	MCPH1	ENSCAFG00000008577	c.2150-35C>A
CCRCD0004	8	46343131	C	A	intron_variant	MODIFIER	ENSCAFG00000016792	ENSCAFG00000016792	c.732-147C>A
CCRCD0004	30	10375674	A	C	missense_variant	MODERATE	MAP1A	ENSCAFG00000032191	c.3035A>C	p.Gln1012Pro
CCRCD0004	30	10375674	A	C	missense_variant	MODERATE	MAP1A	ENSCAFG00000032191	c.2960A>C	p.Gln987Pro
CCRCD0004	30	10375674	A	C	downstream_gene_variant	MODIFIER	ENSCAFG00000029277	ENSCAFG00000029277	c.*3325T>G
CCRCD0004	6	69516359	A	T	intron_variant	MODIFIER	AK5	ENSCAFG00000020380	c.61-57T>A
CCRCD0004	17	37073491	C	G	intergenic_region	MODIFIER	IL1B-IL37	ENSCAFG00000007249-ENSCAFG00000007263	n.37073491C>G
CCRCD0004	31	35404768	G	A	intergenic_region	MODIFIER	ENSCAFG00000020862-ENSCAFG00000040928	ENSCAFG00000020862-ENSCAFG00000040928	n.35404768G>A
CCRCD0004	25	33140869	G	A	intron_variant	MODIFIER	ADAM28	ENSCAFG00000009056	c.276+67C>T
CCRCD0004	17	33749163	C	A	intergenic_region	MODIFIER	ENSCAFG00000036396-EML4	ENSCAFG00000036396-ENSCAFG00000006510	n.33749163C>A
CCRCD0004	20	45740536	C	A	upstream_gene_variant	MODIFIER	F2RL3	ENSCAFG00000015606	c.-63G>T
CCRCD0004	20	45740536	C	A	downstream_gene_variant	MODIFIER	CPAMD8	ENSCAFG00000015590	c.*4024C>A
CCRCD0004	20	45740536	C	A	downstream_gene_variant	MODIFIER	SIN3B	ENSCAFG00000015616	c.*6309G>T
CCRCD0004	20	45740536	C	A	intergenic_region	MODIFIER	F2RL3-SIN3B	ENSCAFG00000015606-ENSCAFG00000015616	n.45740536C>A
CCRCD0004	11	45134531	T	A	intron_variant	MODIFIER	PLAA	ENSCAFG00000001698	c.1043-66A>T
CCRCD0004	11	45134531	T	A	intron_variant	MODIFIER	PLAA	ENSCAFG00000001698	c.1040-66A>T
CCRCD0004	X	92046167	G	A	intergenic_region	MODIFIER	ENSCAFG00000030625-ENSCAFG00000034499	ENSCAFG00000030625-ENSCAFG00000034499	n.92046167G>A
CCRCD0004	34	17422077	G	T	missense_variant&splice_region_variant	MODERATE	EPHB3	ENSCAFG00000013005	c.101G>T	p.Arg34Met
CCRCD0004	34	17422077	G	T	upstream_gene_variant	MODIFIER	EPHB3	ENSCAFG00000013005	c.-773G>T
CCRCD0004	12	4602172	T	G	downstream_gene_variant	MODIFIER	FANCE	ENSCAFG00000001313	c.*1895T>G
CCRCD0004	12	4602172	T	G	intron_variant	MODIFIER	RPL10A	ENSCAFG00000001318	c.80+28T>G
CCRCD0004	9	55256780	C	A	missense_variant	MODERATE	DNM1	ENSCAFG00000020082	c.2479G>T	p.Gly827Cys
CCRCD0004	9	55256780	C	A	missense_variant	MODERATE	DNM1	ENSCAFG00000020082	c.1564G>T	p.Gly522Cys
CCRCD0004	9	55256780	C	A	intron_variant	MODIFIER	ENSCAFG00000020072	ENSCAFG00000020072	c.2821+6138C>A
CCRCD0004	1	111816975	G	A	missense_variant	MODERATE	CEACAM28	ENSCAFG00000004779	c.555G>A	p.Met185Ile
CCRCD0004	1	111816975	G	A	missense_variant	MODERATE	CEACAM28	ENSCAFG00000004779	c.555G>A	p.Met185Ile
CCRCD0004	1	111816975	G	A	missense_variant	MODERATE	CEACAM28	ENSCAFG00000004779	c.555G>A	p.Met185Ile
CCRCD0004	17	22994038	T	C	intron_variant	MODIFIER	CLIP4	ENSCAFG00000005283	c.1790+189T>C
CCRCD0004	18	49540041	G	A	missense_variant	MODERATE	ENSCAFG00000029209	ENSCAFG00000029209	c.170G>A	p.Arg57Lys
CCRCD0004	6	41906996	C	T	downstream_gene_variant	MODIFIER	ALX3	ENSCAFG00000019795	c.*33C>T
CCRCD0004	6	41906996	C	T	intergenic_region	MODIFIER	ALX3-STRIP1	ENSCAFG00000019795-ENSCAFG00000019793	n.41906996C>T
CCRCD0004	18	41471741	G	A	intergenic_region	MODIFIER	ENSCAFG00000008255-OR4X1	ENSCAFG00000008255-ENSCAFG00000029481	n.41471741G>A
CCRCD0004	X	121013126	G	A	downstream_gene_variant	MODIFIER	ENSCAFG00000019182	ENSCAFG00000019182	c.*225C>T
CCRCD0004	X	121013126	G	A	intron_variant	MODIFIER	ENSCAFG00000023819	ENSCAFG00000023819	c.-60+10266G>A
CCRCD0004	34	23121865	T	C	intron_variant	MODIFIER	UTS2B	ENSCAFG00000014036	c.240+93A>G
CCRCD0004	34	23121865	T	C	intron_variant	MODIFIER	UTS2B	ENSCAFG00000014036	c.240+93A>G
CCRCD0004	26	31211646	G	A	synonymous_variant	LOW	TOP3B	ENSCAFG00000015482	c.327C>T	p.Cys109Cys
CCRCD0004	16	45412195	C	A	5_prime_UTR_variant	MODIFIER	CFAP97	ENSCAFG00000007591	c.-149C>A
CCRCD0004	27	2222060	G	T	upstream_gene_variant	MODIFIER	ENSCAFG00000034546	ENSCAFG00000034546	n.-3862C>A
CCRCD0004	27	2222060	G	T	intron_variant	MODIFIER	ENSCAFG00000007199	ENSCAFG00000007199	c.348+24G>T
CCRCD0004	19	9679739	C	G	intron_variant	MODIFIER	ENSCAFG00000003796	ENSCAFG00000003796	c.22-69C>G
CCRCD0004	20	746930	C	G	synonymous_variant	LOW	ENSCAFG00000028530	ENSCAFG00000028530	c.909C>G	p.Pro303Pro
CCRCD0004	30	241532	G	T	intergenic_region	MODIFIER	ENSCAFG00000007725-ENSCAFG00000024251	ENSCAFG00000007725-ENSCAFG00000024251	n.241532G>T
CCRCD0004	33	27430361	T	C	intron_variant	MODIFIER	ENSCAFG00000012281	ENSCAFG00000012281	c.1765-215T>C
CCRCD0004	9	49748912	T	C	synonymous_variant	LOW	ABO	ENSCAFG00000019757	c.843A>G	p.Thr281Thr
CCRCD0004	21	22953351	C	T	missense_variant	MODERATE	MAP6	ENSCAFG00000005381	c.202C>T	p.Pro68Ser
CCRCD0004	21	22953351	C	T	missense_variant	MODERATE	MAP6	ENSCAFG00000005381	c.202C>T	p.Pro68Ser
CCRCD0004	21	22953351	C	T	intron_variant	MODIFIER	DGAT2	ENSCAFG00000005365	c.58+47963G>A
CCRCD0004	18	54509120	G	C	synonymous_variant	LOW	ENSCAFG00000030157	ENSCAFG00000030157	c.243C>G	p.Pro81Pro
CCRCD0004	18	54509120	G	C	intron_variant	MODIFIER	RAB3IL1	ENSCAFG00000015918	c.30-8276G>C
CCRCD0004	7	24342336	C	T	upstream_gene_variant	MODIFIER	ENSCAFG00000014370	ENSCAFG00000014370	c.-122C>T
CCRCD0004	7	24342336	C	T	intergenic_region	MODIFIER	TNN-ENSCAFG00000014370	ENSCAFG00000014353-ENSCAFG00000014370	n.24342336C>T
CCRCD0004	7	41176036	T	G	3_prime_UTR_variant	MODIFIER	INSRR	ENSCAFG00000024151	c.*96T>G
CCRCD0004	7	41176036	T	G	intron_variant	MODIFIER	HDGF	ENSCAFG00000016741	c.60+21854T>G
CCRCD0004	2	70967629	T	C	intergenic_region	MODIFIER	ENSCAFG00000038706-ENSCAFG00000033380	ENSCAFG00000038706-ENSCAFG00000033380	n.70967629T>C
CCRCD0004	5	77701786	C	A	splice_region_variant&intron_variant	LOW	PKD1L3	ENSCAFG00000020217	c.4293+4G>T
CCRCD0004	5	77701786	C	A	intron_variant	MODIFIER	PKD1L3	ENSCAFG00000020217	c.3824-1485G>T
CCRCD0004	7	54396678	G	A	splice_region_variant&intron_variant	LOW	GALNT1	ENSCAFG00000017879	c.1399-7C>T
CCRCD0004	1	113612757	C	T	intron_variant	MODIFIER	ENSCAFG00000005406	ENSCAFG00000005406	c.2464+102C>T
CCRCD0004	10	25399119	G	C	splice_region_variant&intron_variant	LOW	CACNA1I	ENSCAFG00000001314	c.3871-7C>G
CCRCD0004	10	25399119	G	C	splice_region_variant&intron_variant	LOW	CACNA1I	ENSCAFG00000001314	c.4159-7C>G
CCRCD0004	12	4634727	T	A	intron_variant	MODIFIER	TULP1	ENSCAFG00000001335	c.1543+74A>T
CCRCD0004	27	42219177	G	A	intron_variant	MODIFIER	IQSEC3	ENSCAFG00000015750	c.2057+95G>A
CCRCD0004	18	51044532	C	A	stop_gained	HIGH	KLC2	ENSCAFG00000012899	c.220G>T	p.Glu74*
CCRCD0004	18	51044532	C	A	intron_variant	MODIFIER	ENSCAFG00000038878	ENSCAFG00000038878	n.10+43554C>A
CCRCD0004	5	4900333	A	G	intron_variant	MODIFIER	PRDM10	ENSCAFG00000010164	c.739-49A>G
CCRCD0004	5	4900333	A	G	intron_variant	MODIFIER	PRDM10	ENSCAFG00000010164	c.721-49A>G
CCRCD0004	15	15018228	G	C	missense_variant	MODERATE	MUTYH	ENSCAFG00000004612	c.41G>C	p.Arg14Pro
CCRCD0004	15	15018228	G	C	upstream_gene_variant	MODIFIER	TOE1	ENSCAFG00000004603	c.-39C>G
CCRCD0004	15	15018228	G	C	downstream_gene_variant	MODIFIER	TESK2	ENSCAFG00000004592	c.*4290G>C
CCRCD0004	15	5895421	A	G	5_prime_UTR_variant	MODIFIER	STK40	ENSCAFG00000003384	c.-173A>G
CCRCD0004	15	5895421	A	G	intron_variant	MODIFIER	ENSCAFG00000037647	ENSCAFG00000037647	n.119+52506A>G
CCRCD0004	20	6645136	G	A	intergenic_region	MODIFIER	ENSCAFG00000034217-TAMM41	ENSCAFG00000034217-ENSCAFG00000005005	n.6645136G>A
CCRCD0004	23	34765481	G	A	missense_variant	MODERATE	CEP70	ENSCAFG00000007569	c.80C>T	p.Pro27Leu
CCRCD0004	18	6121310	A	G	intergenic_region	MODIFIER	EGFR-LANCL2	ENSCAFG00000003465-ENSCAFG00000003470	n.6121310A>G
CCRCD0004	32	24530393	T	A	5_prime_UTR_variant	MODIFIER	CENPE	ENSCAFG00000010836	c.-84A>T
CCRCD0004	32	24530393	T	A	upstream_gene_variant	MODIFIER	CENPE	ENSCAFG00000010836	c.-84A>T
CCRCD0004	36	30677478	G	C	5_prime_UTR_variant	MODIFIER	COL5A2	ENSCAFG00000014837	c.-70C>G
CCRCD0004	2	70967630	G	A	intergenic_region	MODIFIER	ENSCAFG00000038706-ENSCAFG00000033380	ENSCAFG00000038706-ENSCAFG00000033380	n.70967630G>A
CCRCD0004	3	73224444	A	C	upstream_gene_variant	MODIFIER	WDR19	ENSCAFG00000016105	c.-451T>G
CCRCD0004	3	73224444	A	C	intron_variant	MODIFIER	WDR19	ENSCAFG00000016105	c.6+33T>G
CCRCD0004	7	75477707	A	C	splice_acceptor_variant&splice_donor_variant&intron_variant	HIGH	ENSCAFG00000023339	ENSCAFG00000023339	n.873+1T>G
CCRCD0004	19	52565368	G	C	downstream_gene_variant	MODIFIER	ENSCAFG00000005717	ENSCAFG00000005717	c.*161897C>G
CCRCD0004	19	52565368	G	C	downstream_gene_variant	MODIFIER	ENSCAFG00000005717	ENSCAFG00000005717	c.*216055C>G
CCRCD0004	19	52565368	G	C	downstream_gene_variant	MODIFIER	ENSCAFG00000005717	ENSCAFG00000005717	c.*4589C>G
CCRCD0004	19	52565368	G	C	downstream_gene_variant	MODIFIER	ENSCAFG00000005717	ENSCAFG00000005717	c.*278359C>G
CCRCD0004	19	52565368	G	C	intergenic_region	MODIFIER	NMI-ENSCAFG00000005717	ENSCAFG00000005659-ENSCAFG00000005717	n.52565368G>C
CCRCD0004	8	72326481	C	T	missense_variant&splice_region_variant	MODERATE	AKT1	ENSCAFG00000018354	c.49G>A	p.Glu17Lys
CCRCD0004	X	89879831	T	C	intergenic_region	MODIFIER	ENSCAFG00000034636-ENSCAFG00000027691	ENSCAFG00000034636-ENSCAFG00000027691	n.89879831T>C
CCRCD0004	16	26030905	T	C	upstream_gene_variant	MODIFIER	ENSCAFG00000005828	ENSCAFG00000005828	c.-73T>C
CCRCD0004	16	26030905	T	C	intergenic_region	MODIFIER	ENSCAFG00000005818-ENSCAFG00000005828	ENSCAFG00000005818-ENSCAFG00000005828	n.26030905T>C
CCRCD0004	27	3084119	C	T	intron_variant	MODIFIER	ACVRL1	ENSCAFG00000025220	c.65-11G>A
CCRCD0004	21	37209026	A	G	intron_variant	MODIFIER	COPB1	ENSCAFG00000008420	c.838-77T>C
CCRCD0004	16	1704133	C	G	upstream_gene_variant	MODIFIER	ENSCAFG00000003392	ENSCAFG00000003392	n.-4512C>G
CCRCD0004	16	1704133	C	G	intergenic_region	MODIFIER	ENSCAFG00000029647-ENSCAFG00000003392	ENSCAFG00000029647-ENSCAFG00000003392	n.1704133C>G
CCRCD0004	37	25780629	C	T	upstream_gene_variant	MODIFIER	ATG9A	ENSCAFG00000015071	c.-4741G>A
CCRCD0004	37	25780629	C	T	downstream_gene_variant	MODIFIER	GLB1L	ENSCAFG00000015182	c.*3368G>A
CCRCD0004	37	25780629	C	T	downstream_gene_variant	MODIFIER	GLB1L	ENSCAFG00000015182	c.*3371G>A
CCRCD0004	37	25780629	C	T	intron_variant	MODIFIER	ANKZF1	ENSCAFG00000015141	c.900+45C>T
CCRCD0004	37	25780629	C	T	intron_variant	MODIFIER	ANKZF1	ENSCAFG00000015141	c.810+45C>T
CCRCD0004	26	14147	C	A	downstream_gene_variant	MODIFIER	ANHX	ENSCAFG00000005892	c.*123G>T
CCRCD0004	26	14147	C	A	intergenic_region	MODIFIER	CHR_START-ANHX	CHR_START-ENSCAFG00000005892	n.14147C>A
CCRCD0004	8	534741	C	T	intron_variant	MODIFIER	GCSAML	ENSCAFG00000031967	c.139+183C>T
CCRCD0004	8	52383597	G	A	synonymous_variant	LOW	ENSCAFG00000031135	ENSCAFG00000031135	c.1077G>A	p.Thr359Thr
CCRCD0004	2	31858466	G	A	intron_variant	MODIFIER	ENSCAFG00000033964	ENSCAFG00000033964	n.233-3238G>A
CCRCD0004	12	31233530	G	T	intergenic_region	MODIFIER	ENSCAFG00000002522-ENSCAFG00000023431	ENSCAFG00000002522-ENSCAFG00000023431	n.31233530G>T
CCRCD0004	31	36472564	G	C	intron_variant	MODIFIER	UMODL1	ENSCAFG00000010236	c.935-1818G>C
CCRCD0004	28	36901931	T	A	intron_variant	MODIFIER	PTPRE	ENSCAFG00000013204	c.2200-44T>A
CCRCD0004	36	1952904	C	A	intergenic_region	MODIFIER	ENSCAFG00000040035-ENSCAFG00000027157	ENSCAFG00000040035-ENSCAFG00000027157	n.1952904C>A
CCRCD0004	20	20721785	G	C	downstream_gene_variant	MODIFIER	ENSCAFG00000026497	ENSCAFG00000026497	n.*1C>G
CCRCD0004	20	20721785	G	C	intron_variant	MODIFIER	FOXP1	ENSCAFG00000006461	c.-12+24376G>C
CCRCD0004	8	73579459	T	C	intron_variant	MODIFIER	ENSCAFG00000028509	ENSCAFG00000028509	c.46+60064A>G
CCRCD0004	8	73579459	T	C	intron_variant	MODIFIER	ENSCAFG00000038732	ENSCAFG00000038732	n.533-560T>C
CCRCD0004	8	59726202	G	C	intron_variant	MODIFIER	SPATA7	ENSCAFG00000017354	c.1708-12943G>C
CCRCD0004	8	59726202	G	C	intron_variant	MODIFIER	PTPN21	ENSCAFG00000017377	c.993+85C>G
CCRCD0004	38	6204894	C	A	upstream_gene_variant	MODIFIER	RGS2	ENSCAFG00000010595	c.-175G>T
CCRCD0004	38	6204894	C	A	upstream_gene_variant	MODIFIER	RGS2	ENSCAFG00000010595	c.-1422G>T
CCRCD0004	38	6204894	C	A	downstream_gene_variant	MODIFIER	ENSCAFG00000038988	ENSCAFG00000038988	n.*489G>T
CCRCD0004	38	6204894	C	A	downstream_gene_variant	MODIFIER	ENSCAFG00000038988	ENSCAFG00000038988	n.*220G>T
CCRCD0004	38	6204894	C	A	intergenic_region	MODIFIER	RGS2-ENSCAFG00000038988	ENSCAFG00000010595-ENSCAFG00000038988	n.6204894C>A
CCRCD0004	28	9650338	A	T	intron_variant	MODIFIER	BLNK	ENSCAFG00000008477	c.529-85T>A
CCRCD0004	9	49748855	G	A	synonymous_variant	LOW	ABO	ENSCAFG00000019757	c.900C>T	p.His300His
CCRCD0004	1	42902706	T	G	intron_variant	MODIFIER	MYCT1	ENSCAFG00000000535	c.197-3557T>G
CCRCD0004	1	42902706	T	G	intron_variant	MODIFIER	MYCT1	ENSCAFG00000000535	c.185-3557T>G
CCRCD0004	1	42902706	T	G	intron_variant	MODIFIER	MYCT1	ENSCAFG00000000535	c.13+28T>G
CCRCD0004	18	38836950	C	A	missense_variant	MODERATE	TNKS1BP1	ENSCAFG00000007954	c.5045C>A	p.Ala1682Glu
CCRCD0004	9	59423527	C	G	downstream_gene_variant	MODIFIER	DENND1A	ENSCAFG00000020227	c.*33C>G
CCRCD0004	9	59423527	C	G	downstream_gene_variant	MODIFIER	DENND1A	ENSCAFG00000020227	c.*33C>G
CCRCD0004	9	59423527	C	G	intergenic_region	MODIFIER	DENND1A-ENSCAFG00000035162	ENSCAFG00000020227-ENSCAFG00000035162	n.59423527C>G
CCRCD0004	10	27445463	C	A	upstream_gene_variant	MODIFIER	ENSCAFG00000037254	ENSCAFG00000037254	n.-3805C>A
CCRCD0004	10	27445463	C	A	intron_variant	MODIFIER	KCTD17	ENSCAFG00000001513	c.110-62G>T
CCRCD0004	10	27445463	C	A	intron_variant	MODIFIER	KCTD17	ENSCAFG00000001513	c.110-62G>T
CCRCD0004	10	27445463	C	A	intron_variant	MODIFIER	KCTD17	ENSCAFG00000001513	c.110-62G>T
CCRCD0004	18	43183085	G	A	upstream_gene_variant	MODIFIER	ENSCAFG00000034375	ENSCAFG00000034375	n.-192C>T
CCRCD0004	18	43183085	G	A	intergenic_region	MODIFIER	ENSCAFG00000034375-ENSCAFG00000029095	ENSCAFG00000034375-ENSCAFG00000029095	n.43183085G>A
CCRCD0004	28	25293592	C	A	intron_variant	MODIFIER	ABLIM1	ENSCAFG00000011513	c.1120-15G>T
CCRCD0004	28	25293592	C	A	intron_variant	MODIFIER	ABLIM1	ENSCAFG00000011513	c.892-15G>T
CCRCD0004	30	16629506	A	G	intron_variant	MODIFIER	SPPL2A	ENSCAFG00000015300	c.316-131T>C
CCRCD0004	30	16629506	A	G	intron_variant	MODIFIER	SPPL2A	ENSCAFG00000015300	c.304-131T>C
CCRCD0004	37	27704977	G	T	intron_variant	MODIFIER	EPHA4	ENSCAFG00000015936	c.1353+104C>A
CCRCD0004	18	44685188	T	C	upstream_gene_variant	MODIFIER	CD82	ENSCAFG00000009441	c.-2143A>G
CCRCD0004	18	44685188	T	C	upstream_gene_variant	MODIFIER	CD82	ENSCAFG00000009441	c.-2593A>G
CCRCD0004	18	44685188	T	C	intergenic_region	MODIFIER	CD82-ENSCAFG00000035898	ENSCAFG00000009441-ENSCAFG00000035898	n.44685188T>C
CCRCD0004	7	2214471	C	G	intron_variant	MODIFIER	KIF21B	ENSCAFG00000024839	c.3133-12C>G
CCRCD0004	7	2214471	C	G	intron_variant	MODIFIER	KIF21B	ENSCAFG00000024839	c.3133-12C>G
CCRCD0004	27	1893013	C	A	intron_variant	MODIFIER	AAAS	ENSCAFG00000006963	c.308-104C>A
CCRCD0004	X	89879837	C	T	intergenic_region	MODIFIER	ENSCAFG00000034636-ENSCAFG00000027691	ENSCAFG00000034636-ENSCAFG00000027691	n.89879837C>T
CCRCD0004	38	1594957	C	G	intron_variant	MODIFIER	CNTN2	ENSCAFG00000024609	c.2650+53C>G
CCRCD0004	38	1594957	C	G	intron_variant	MODIFIER	CNTN2	ENSCAFG00000024609	c.2278+53C>G
CCRCD0004	7	15264315	C	T	synonymous_variant	LOW	CACNA1E	ENSCAFG00000013004	c.7101C>T	p.His2367His
CCRCD0004	9	19223364	G	A	intron_variant	MODIFIER	ASB16	ENSCAFG00000014280	c.569+53C>T
CCRCD0004	9	19223364	G	A	intron_variant	MODIFIER	ASB16	ENSCAFG00000014280	c.569+53C>T
CCRCD0004	1	106147862	C	T	upstream_gene_variant	MODIFIER	SYT3	ENSCAFG00000002960	c.-8C>T
CCRCD0004	1	106147862	C	T	intron_variant	MODIFIER	C19orf81	ENSCAFG00000029175	c.46-13533G>A
CCRCD0004	18	51582622	G	T	intron_variant	MODIFIER	PCNX3	ENSCAFG00000013383	c.3265-82C>A
CCRCD0004	38	982715	A	T	intron_variant	MODIFIER	PIK3C2B	ENSCAFG00000009661	c.3954-107T>A
CCRCD0004	4	74861989	G	C	intron_variant	MODIFIER	NPR3	ENSCAFG00000018877	c.760+22C>G
CCRCD0004	11	17251960	T	A	intron_variant	MODIFIER	SLC12A2	ENSCAFG00000000637	c.2852+35T>A
CCRCD0004	1	118924874	C	G	missense_variant&splice_region_variant	MODERATE	LRP3	ENSCAFG00000007433	c.1441G>C	p.Ala481Pro
CCRCD0004	1	118924874	C	G	downstream_gene_variant	MODIFIER	SLC7A10	ENSCAFG00000007422	c.*1931C>G
CCRCD0004	20	21784096	T	G	intron_variant	MODIFIER	MITF	ENSCAFG00000006496	c.57-13T>G
CCRCD0004	9	49748909	A	G	synonymous_variant	LOW	ABO	ENSCAFG00000019757	c.846T>C	p.Ala282Ala
CCRCD0004	1	120388341	G	C	synonymous_variant	LOW	TSHZ3	ENSCAFG00000007592	c.24G>C	p.Ala8Ala
CCRCD0004	9	6852908	C	T	intron_variant	MODIFIER	SDK2	ENSCAFG00000004464	c.5612-75C>T
CCRCD0004	9	6852908	C	T	intron_variant	MODIFIER	SDK2	ENSCAFG00000004464	c.4631-75C>T
CCRCD0004	7	43080211	C	A	intron_variant	MODIFIER	NUP210L	ENSCAFG00000017362	c.563+47C>A
CCRCD0004	18	39506523	G	T	upstream_gene_variant	MODIFIER	ENSCAFG00000008049	ENSCAFG00000008049	c.-21C>A
CCRCD0004	18	39506523	G	T	intergenic_region	MODIFIER	ENSCAFG00000008049-ENSCAFG00000008050	ENSCAFG00000008049-ENSCAFG00000008050	n.39506523G>T
CCRCD0004	31	38936061	T	C	upstream_gene_variant	MODIFIER	ENSCAFG00000011817	ENSCAFG00000011817	c.-3441T>C
CCRCD0004	31	38936061	T	C	intron_variant	MODIFIER	ENSCAFG00000029547	ENSCAFG00000029547	c.64+60364T>C
CCRCD0004	31	38936061	T	C	intron_variant	MODIFIER	ENSCAFG00000031797	ENSCAFG00000031797	c.411+19292A>G
CCRCD0004	31	38936061	T	C	intron_variant	MODIFIER	ENSCAFG00000011817	ENSCAFG00000011817	c.1535+15T>C
CCRCD0004	3	25967754	A	G	intron_variant	MODIFIER	ACOT12	ENSCAFG00000008698	c.1256+64A>G
CCRCD0004	4	19139671	C	T	missense_variant	MODERATE	SNRPC	ENSCAFG00000028988	c.203C>T	p.Ser68Phe
CCRCD0004	4	19139671	C	T	intron_variant	MODIFIER	DNAJC12	ENSCAFG00000013305	c.78+1646G>A
CCRCD0004	4	19139671	C	T	intron_variant	MODIFIER	DNAJC12	ENSCAFG00000013305	c.78+1646G>A
CCRCD0004	6	36383967	G	A	upstream_gene_variant	MODIFIER	ENSCAFG00000019111	ENSCAFG00000019111	c.-3029C>T
CCRCD0004	6	36383967	G	A	upstream_gene_variant	MODIFIER	C16orf89	ENSCAFG00000019120	c.-4299G>A
CCRCD0004	6	36383967	G	A	non_coding_transcript_exon_variant	MODIFIER	ENSCAFG00000019118	ENSCAFG00000019118	n.655G>A
CCRCD0004	4	4911117	A	G	downstream_gene_variant	MODIFIER	ENSCAFG00000032166	ENSCAFG00000032166	n.*16T>C
CCRCD0004	4	4911117	A	G	intergenic_region	MODIFIER	ENSCAFG00000039053-ENSCAFG00000032166	ENSCAFG00000039053-ENSCAFG00000032166	n.4911117A>G
CCRCD0004	9	60033425	C	T	synonymous_variant	LOW	ENSCAFG00000020257	ENSCAFG00000020257	c.618G>A	p.Gln206Gln
CCRCD0004	X	83314818	C	T	intron_variant	MODIFIER	TMEM164	ENSCAFG00000018083	c.441-28C>T
CCRCD0004	31	38936063	A	G	upstream_gene_variant	MODIFIER	ENSCAFG00000011817	ENSCAFG00000011817	c.-3439A>G
CCRCD0004	31	38936063	A	G	intron_variant	MODIFIER	ENSCAFG00000029547	ENSCAFG00000029547	c.64+60366A>G
CCRCD0004	31	38936063	A	G	intron_variant	MODIFIER	ENSCAFG00000031797	ENSCAFG00000031797	c.411+19290T>C
CCRCD0004	31	38936063	A	G	intron_variant	MODIFIER	ENSCAFG00000011817	ENSCAFG00000011817	c.1535+17A>G
CCRCD0004	20	57745484	C	G	missense_variant	MODERATE	ARID3A	ENSCAFG00000019652	c.478G>C	p.Glu160Gln
CCRCD0004	20	57745484	C	G	3_prime_UTR_variant	MODIFIER	ENSCAFG00000032465	ENSCAFG00000032465	c.*167C>G
CCRCD0004	33	25671715	C	T	intron_variant	MODIFIER	PARP9	ENSCAFG00000011940	c.24+39G>A
CCRCD0004	4	25046098	C	A	upstream_gene_variant	MODIFIER	ENSCAFG00000026251	ENSCAFG00000026251	n.-2664G>T
CCRCD0004	4	25046098	C	A	intron_variant	MODIFIER	ADK	ENSCAFG00000015340	c.965-66C>A
CCRCD0004	4	71694933	A	C	intron_variant	MODIFIER	NIPBL	ENSCAFG00000018695	c.230+54T>G
CCRCD0004	4	71694933	A	C	intron_variant	MODIFIER	NIPBL	ENSCAFG00000018695	c.230+54T>G
CCRCD0004	4	71694933	A	C	intron_variant	MODIFIER	NIPBL	ENSCAFG00000018695	c.230+54T>G
CCRCD0004	4	71694933	A	C	intron_variant	MODIFIER	NIPBL	ENSCAFG00000018695	c.230+54T>G
CCRCD0004	10	9661869	A	G	intron_variant	MODIFIER	CAND1	ENSCAFG00000000397	c.301+145A>G
CCRCD0004	30	17935118	C	G	intron_variant	MODIFIER	MYO5C	ENSCAFG00000015680	c.2066+28G>C
CCRCD0004	30	17935118	C	G	intron_variant	MODIFIER	MYO5C	ENSCAFG00000015680	c.1745+28G>C
CCRCD0004	4	72659777	C	A	intron_variant	MODIFIER	IL7R	ENSCAFG00000018752	c.221+23G>T
CCRCD0004	20	3712520	C	G	missense_variant	MODERATE	NUP210	ENSCAFG00000004375	c.673G>C	p.Glu225Gln
CCRCD0004	20	3712520	C	G	missense_variant	MODERATE	NUP210	ENSCAFG00000004375	c.85G>C	p.Glu29Gln
CCRCD0004	20	3712520	C	G	missense_variant	MODERATE	NUP210	ENSCAFG00000004375	c.526G>C	p.Glu176Gln
CCRCD0004	23	41644234	T	G	splice_region_variant&intron_variant	LOW	ENSCAFG00000008181	ENSCAFG00000008181	c.850-8A>C
CCRCD0004	23	41644234	T	G	splice_region_variant&intron_variant	LOW	ENSCAFG00000008181	ENSCAFG00000008181	c.754-8A>C
CCRCD0004	11	12802982	C	T	intron_variant	MODIFIER	SNX24	ENSCAFG00000000534	c.64-8014C>T
CCRCD0004	11	12802982	C	T	intron_variant	MODIFIER	SNX24	ENSCAFG00000000534	c.85-8014C>T
CCRCD0004	31	34894448	T	A	intron_variant	MODIFIER	ENSCAFG00000010139	ENSCAFG00000010139	c.1475-5915A>T
CCRCD0004	14	11037720	G	C	intron_variant	MODIFIER	POT1	ENSCAFG00000001754	c.988-53G>C
CCRCD0004	26	30193358	G	C	missense_variant	MODERATE	ENSCAFG00000032314	ENSCAFG00000032314	c.806G>C	p.Arg269Thr
CCRCD0004	2	58814144	A	T	intron_variant	MODIFIER	ADGRG1	ENSCAFG00000024385	c.621-100T>A
CCRCD0004	7	19154292	T	C	intron_variant	MODIFIER	HMCN1	ENSCAFG00000013655	c.8890+79T>C
CCRCD0004	24	33998567	C	A	intergenic_region	MODIFIER	SLC2A10-EYA2	ENSCAFG00000010640-ENSCAFG00000010677	n.33998567C>A
CCRCD0004	9	11750683	A	G	intron_variant	MODIFIER	DDX42	ENSCAFG00000012818	c.222-34A>G
CCRCD0004	2	84458052	C	A	missense_variant	MODERATE	ENSCAFG00000016569	ENSCAFG00000016569	c.1401G>T	p.Gln467His
CCRCD0004	2	84458052	C	A	3_prime_UTR_variant	MODIFIER	MTHFR	ENSCAFG00000016558	c.*1384C>A
CCRCD0004	17	61994960	G	C	missense_variant	MODERATE	ENSCAFG00000031502	ENSCAFG00000031502	c.767G>C	p.Arg256Pro
CCRCD0004	17	61994960	G	C	missense_variant	MODERATE	ENSCAFG00000028542	ENSCAFG00000028542	c.499C>G	p.Arg167Gly
CCRCD0004	4	52831140	G	A	synonymous_variant	LOW	CYFIP2	ENSCAFG00000017484	c.2484C>T	p.Ile828Ile
CCRCD0004	23	35544463	C	T	intron_variant	MODIFIER	ENSCAFG00000033769	ENSCAFG00000033769	n.782+30859G>A
CCRCD0004	23	35544463	C	T	intron_variant	MODIFIER	COPB2	ENSCAFG00000007602	c.1294+32G>A
CCRCD0004	1	89605504	T	G	intron_variant	MODIFIER	KANK1	ENSCAFG00000001974	c.2876-125T>G
CCRCD0004	23	27377187	G	C	intron_variant	MODIFIER	CAPN7	ENSCAFG00000006029	c.102+92C>G
CCRCD0004	7	40434193	G	A	intron_variant	MODIFIER	CAPN8	ENSCAFG00000016432	c.1317+75G>A
CCRCD0004	16	12612234	C	A	intron_variant	MODIFIER	NUP205	ENSCAFG00000003235	c.5684-162G>T
CCRCD0004	16	12612234	C	A	intron_variant	MODIFIER	NUP205	ENSCAFG00000003235	c.5618-162G>T
CCRCD0004	18	42268206	C	T	synonymous_variant	LOW	SPI1	ENSCAFG00000008723	c.618C>T	p.Leu206Leu
CCRCD0004	18	42268206	C	T	upstream_gene_variant	MODIFIER	MYBPC3	ENSCAFG00000008769	c.-3044C>T
CCRCD0004	18	42268206	C	T	upstream_gene_variant	MODIFIER	MYBPC3	ENSCAFG00000008769	c.-3044C>T
CCRCD0004	18	42268206	C	T	upstream_gene_variant	MODIFIER	MYBPC3	ENSCAFG00000008769	c.-3044C>T
CCRCD0004	6	11484008	C	T	intergenic_region	MODIFIER	EIF2AK1-ENSCAFG00000015678	ENSCAFG00000015665-ENSCAFG00000015678	n.11484008C>T
CCRCD0004	13	43774774	T	A	intron_variant	MODIFIER	NFXL1	ENSCAFG00000001913	c.1947+143A>T
CCRCD0004	17	26269367	G	A	synonymous_variant	LOW	LTBP1	ENSCAFG00000005843	c.501G>A	p.Leu167Leu
CCRCD0004	20	57558256	G	C	missense_variant	MODERATE	CBARP	ENSCAFG00000023991	c.1765G>C	p.Ala589Pro
CCRCD0004	20	57558256	G	C	3_prime_UTR_variant	MODIFIER	STK11	ENSCAFG00000019538	c.*1747C>G
CCRCD0004	31	38470181	C	A	missense_variant	MODERATE	ENSCAFG00000030560	ENSCAFG00000030560	c.1013C>A	p.Pro338Gln
CCRCD0004	31	38470181	C	A	upstream_gene_variant	MODIFIER	UBE2G2	ENSCAFG00000031752	c.-71G>T
CCRCD0004	9	46433289	C	A	upstream_gene_variant	MODIFIER	ENSCAFG00000019273	ENSCAFG00000019273	c.-2459G>T
CCRCD0004	9	46433289	C	A	upstream_gene_variant	MODIFIER	ENSCAFG00000019273	ENSCAFG00000019273	c.-3491G>T
CCRCD0004	9	46433289	C	A	intron_variant	MODIFIER	SGSM2	ENSCAFG00000019289	c.880+126C>A
CCRCD0004	3	59858961	G	C	intron_variant	MODIFIER	ABLIM2	ENSCAFG00000014530	c.1674+142C>G
CCRCD0004	3	59858961	G	C	intron_variant	MODIFIER	ABLIM2	ENSCAFG00000014530	c.1728+142C>G
CCRCD0004	3	59858961	G	C	intron_variant	MODIFIER	ABLIM2	ENSCAFG00000014530	c.1713+142C>G
CCRCD0004	36	4773295	G	T	intergenic_region	MODIFIER	ENSCAFG00000033566-TANC1	ENSCAFG00000033566-ENSCAFG00000009370	n.4773295G>T
CCRCD0004	14	6453915	C	A	upstream_gene_variant	MODIFIER	MEST	ENSCAFG00000001450	c.-5007G>T
CCRCD0004	14	6453915	C	A	intergenic_region	MODIFIER	MEST-ENSCAFG00000032717	ENSCAFG00000001450-ENSCAFG00000032717	n.6453915C>A
CCRCD0004	4	36632614	C	A	intron_variant	MODIFIER	ENSCAFG00000036568	ENSCAFG00000036568	n.445+101G>T
CCRCD0004	4	36632614	C	A	intron_variant	MODIFIER	ENSCAFG00000033817	ENSCAFG00000033817	n.151-2201C>A
CCRCD0004	7	43080212	T	A	intron_variant	MODIFIER	NUP210L	ENSCAFG00000017362	c.563+48T>A
CCRCD0004	2	41907887	T	C	intron_variant	MODIFIER	JAKMIP2	ENSCAFG00000006634	c.2413-78A>G
CCRCD0004	30	27861818	T	A	intron_variant	MODIFIER	APH1B	ENSCAFG00000031124	c.193+53T>A
CCRCD0004	X	54718749	C	A	intron_variant	MODIFIER	ARR3	ENSCAFG00000016791	c.34-9C>A
CCRCD0004	13	13077265	G	A	missense_variant	MODERATE	CSMD3	ENSCAFG00000000786	c.1465C>T	p.Pro489Ser
CCRCD0004	13	13077265	G	A	downstream_gene_variant	MODIFIER	ENSCAFG00000025884	ENSCAFG00000025884	n.*1072C>T
CCRCD0004	9	38936761	A	C	downstream_gene_variant	MODIFIER	CCL1	ENSCAFG00000018347	c.*63A>C
CCRCD0004	9	38936761	A	C	downstream_gene_variant	MODIFIER	CCL13	ENSCAFG00000024205	c.*2183T>G
CCRCD0004	9	38936761	A	C	downstream_gene_variant	MODIFIER	CCL1	ENSCAFG00000018347	c.*99A>C
CCRCD0004	9	38936761	A	C	intergenic_region	MODIFIER	CCL1-CCL13	ENSCAFG00000018347-ENSCAFG00000024205	n.38936761A>C
CCRCD0004	1	14534736	A	C	intron_variant	MODIFIER	TNFRSF11A	ENSCAFG00000000075	c.158-26T>G
CCRCD0004	1	14534736	A	C	intron_variant	MODIFIER	TNFRSF11A	ENSCAFG00000000075	c.161-26T>G
CCRCD0004	X	79266275	C	A	intron_variant	MODIFIER	IL1RAPL2	ENSCAFG00000017859	c.278-74C>A
CCRCD0004	4	49536020	A	T	intron_variant	MODIFIER	GABRB2	ENSCAFG00000017251	c.542-1314A>T
CCRCD0004	4	49536020	A	T	intron_variant	MODIFIER	GABRB2	ENSCAFG00000017251	c.61+21A>T
CCRCD0004	35	25918331	G	A	intron_variant	MODIFIER	TRIM27	ENSCAFG00000012020	c.1038+64C>T
CCRCD0004	26	6369889	C	T	intron_variant	MODIFIER	MPHOSPH9	ENSCAFG00000007524	c.3026+50C>T
CCRCD0004	26	6369889	C	T	intron_variant	MODIFIER	SBNO1	ENSCAFG00000007503	c.4075-55844C>T
CCRCD0004	10	67230654	G	C	missense_variant	MODERATE	ENSCAFG00000003248	ENSCAFG00000003248	c.977C>G	p.Ala326Gly
CCRCD0004	10	67230654	G	C	upstream_gene_variant	MODIFIER	PNO1	ENSCAFG00000003256	c.-497G>C
CCRCD0004	10	67230654	G	C	intron_variant	MODIFIER	ENSCAFG00000040626	ENSCAFG00000040626	n.33-52572C>G
CCRCD0004	3	7727640	G	C	missense_variant	MODERATE	ENSCAFG00000007481	ENSCAFG00000007481	c.778G>C	p.Glu260Gln
CCRCD0004	1	106237939	G	A	splice_region_variant&intron_variant	LOW	JOSD2	ENSCAFG00000002968	c.527+7G>A
CCRCD0004	1	106237939	G	A	downstream_gene_variant	MODIFIER	ASPDH	ENSCAFG00000002965	c.*3713G>A
CCRCD0004	1	106237939	G	A	intron_variant	MODIFIER	C19orf81	ENSCAFG00000029175	c.45+68194C>T
CCRCD0004	31	38936074	G	A	upstream_gene_variant	MODIFIER	ENSCAFG00000011817	ENSCAFG00000011817	c.-3428G>A
CCRCD0004	31	38936074	G	A	intron_variant	MODIFIER	ENSCAFG00000029547	ENSCAFG00000029547	c.64+60377G>A
CCRCD0004	31	38936074	G	A	intron_variant	MODIFIER	ENSCAFG00000031797	ENSCAFG00000031797	c.411+19279C>T
CCRCD0004	31	38936074	G	A	intron_variant	MODIFIER	ENSCAFG00000011817	ENSCAFG00000011817	c.1535+28G>A
CCRCD0004	36	4946470	G	C	intron_variant	MODIFIER	TANC1	ENSCAFG00000009370	c.498+86G>C
CCRCD0004	35	1443481	C	A	downstream_gene_variant	MODIFIER	ENSCAFG00000032203	ENSCAFG00000032203	c.*43G>T
CCRCD0004	35	1443481	C	A	intron_variant	MODIFIER	ENSCAFG00000034840	ENSCAFG00000034840	n.41+9532G>T
CCRCD0004	26	9647925	C	A	intron_variant	MODIFIER	NAA25	ENSCAFG00000008792	c.1448-64G>T
CCRCD0004	28	18797030	C	A	intron_variant	MODIFIER	SORCS1	ENSCAFG00000010628	c.330+61G>T
CCRCD0004	28	18797030	C	A	intron_variant	MODIFIER	SORCS1	ENSCAFG00000010628	c.156+61G>T
CCRCD0004	10	45281279	C	T	intron_variant	MODIFIER	FER1L5	ENSCAFG00000002411	c.1473+11G>A
CCRCD0004	10	45281279	C	T	intron_variant	MODIFIER	FER1L5	ENSCAFG00000002411	c.1488+11G>A
CCRCD0004	10	45281279	C	T	intron_variant	MODIFIER	FER1L5	ENSCAFG00000002411	c.1089+11G>A
CCRCD0004	7	79273135	C	T	intron_variant	MODIFIER	C18orf32	ENSCAFG00000028743	c.166-12C>T
CCRCD0004	28	33878009	C	A	intron_variant	MODIFIER	LHPP	ENSCAFG00000012748	c.625-38C>A
CCRCD0004	5	57988052	G	T	intron_variant	MODIFIER	PRDM16	ENSCAFG00000019473	c.984+103G>T
CCRCD0004	5	57988052	G	T	intron_variant	MODIFIER	PRDM16	ENSCAFG00000019473	c.975+103G>T
CCRCD0004	3	14140317	C	T	splice_region_variant&intron_variant	LOW	FAM81B	ENSCAFG00000007943	c.771+7G>A
CCRCD0004	33	11137276	C	A	intron_variant	MODIFIER	ALCAM	ENSCAFG00000009721	c.74-39C>A
CCRCD0004	7	30329176	C	A	missense_variant	MODERATE	TIPRL	ENSCAFG00000015311	c.26G>T	p.Ser9Ile
CCRCD0004	30	9416075	A	C	intron_variant	MODIFIER	ZNF106	ENSCAFG00000010824	c.2499-28T>G
CCRCD0004	30	9416075	A	C	intron_variant	MODIFIER	ZNF106	ENSCAFG00000010824	c.2499-28T>G
CCRCD0004	16	8478052	C	A	downstream_gene_variant	MODIFIER	DENND2A	ENSCAFG00000003945	c.*60C>A
CCRCD0004	16	8478052	C	A	downstream_gene_variant	MODIFIER	DENND2A	ENSCAFG00000003945	c.*3716C>A
CCRCD0004	16	8478052	C	A	intergenic_region	MODIFIER	DENND2A-ENSCAFG00000003953	ENSCAFG00000003945-ENSCAFG00000003953	n.8478052C>A
CCRCD0004	2	74442159	C	T	missense_variant	MODERATE	TMEM57	ENSCAFG00000012804	c.157G>A	p.Glu53Lys
CCRCD0004	30	35417327	C	A	intron_variant	MODIFIER	MYO9A	ENSCAFG00000017645	c.6821+26G>T
CCRCD0004	30	35417327	C	A	intron_variant	MODIFIER	MYO9A	ENSCAFG00000017645	c.6617+26G>T
CCRCD0004	27	41213923	G	A	synonymous_variant	LOW	CRACR2A	ENSCAFG00000015404	c.1950G>A	p.Glu650Glu
CCRCD0004	27	41213923	G	A	upstream_gene_variant	MODIFIER	ENSCAFG00000036013	ENSCAFG00000036013	n.-1669C>T
CCRCD0004	38	16813926	C	A	upstream_gene_variant	MODIFIER	ENSCAFG00000021534	ENSCAFG00000021534	n.-1834G>T
CCRCD0004	38	16813926	C	A	intron_variant	MODIFIER	HHIPL2	ENSCAFG00000013627	c.975-115G>T
CCRCD0004	13	38439258	C	A	intron_variant	MODIFIER	IREB2	ENSCAFG00000001766	c.20-21G>T
CCRCD0004	37	15287232	C	T	upstream_gene_variant	MODIFIER	MDH1B	ENSCAFG00000013438	c.-70G>A
CCRCD0004	37	15287232	C	T	upstream_gene_variant	MODIFIER	FASTKD2	ENSCAFG00000013457	c.-1252C>T
CCRCD0004	37	15287232	C	T	upstream_gene_variant	MODIFIER	MDH1B	ENSCAFG00000013438	c.-4327G>A
CCRCD0004	37	15287232	C	T	upstream_gene_variant	MODIFIER	MDH1B	ENSCAFG00000013438	c.-4327G>A
CCRCD0004	37	15287232	C	T	intergenic_region	MODIFIER	MDH1B-FASTKD2	ENSCAFG00000013438-ENSCAFG00000013457	n.15287232C>T
CCRCD0004	11	51270919	C	A	upstream_gene_variant	MODIFIER	CNTFR	ENSCAFG00000001932	c.-25731G>T
CCRCD0004	11	51270919	C	A	intron_variant	MODIFIER	DNAI1	ENSCAFG00000001923	c.1996-95C>A
CCRCD0004	6	13154303	C	T	missense_variant	MODERATE	SDK1	ENSCAFG00000016192	c.5621G>A	p.Gly1874Glu
CCRCD0004	2	75261522	G	A	upstream_gene_variant	MODIFIER	ENSCAFG00000026949	ENSCAFG00000026949	n.-3080C>T
CCRCD0004	2	75261522	G	A	intron_variant	MODIFIER	STPG1	ENSCAFG00000012966	c.193-37G>A
CCRCD0004	X	9973532	C	T	intergenic_region	MODIFIER	ENSCAFG00000038517-EGFL6	ENSCAFG00000038517-ENSCAFG00000011726	n.9973532C>T
CCRCD0004	17	60203008	C	A	intron_variant	MODIFIER	SEMA6C	ENSCAFG00000012473	c.234-128G>T
CCRCD0004	20	49260829	T	C	intron_variant	MODIFIER	FARSA	ENSCAFG00000017096	c.148-53T>C
CCRCD0004	20	37600518	G	T	intron_variant	MODIFIER	POC1A	ENSCAFG00000023072	c.679+1342G>T
CCRCD0004	5	64919653	G	T	upstream_gene_variant	MODIFIER	ENSCAFG00000036701	ENSCAFG00000036701	n.-1378G>T
CCRCD0004	5	64919653	G	T	intergenic_region	MODIFIER	ENSCAFG00000029455-ENSCAFG00000036701	ENSCAFG00000029455-ENSCAFG00000036701	n.64919653G>T
CCRCD0004	20	57002449	C	G	intron_variant	MODIFIER	BTBD2	ENSCAFG00000019432	c.241+122C>G
CCRCD0004	30	30280382	C	A	intron_variant	MODIFIER	MEGF11	ENSCAFG00000017261	c.1287+14G>T
CCRCD0004	30	30280382	C	A	intron_variant	MODIFIER	MEGF11	ENSCAFG00000017261	c.1287+14G>T
CCRCD0004	9	61040636	C	T	3_prime_UTR_variant	MODIFIER	ENSCAFG00000029298	ENSCAFG00000029298	c.*22C>T
CCRCD0004	26	14434948	T	C	splice_region_variant&intron_variant	LOW	RFC5	ENSCAFG00000009890	c.579-8T>C
CCRCD0004	26	14434948	T	C	splice_region_variant&intron_variant	LOW	RFC5	ENSCAFG00000009890	c.579-8T>C
CCRCD0004	7	64766160	C	A	intron_variant	MODIFIER	NPC1	ENSCAFG00000018183	c.184-73C>A
CCRCD0004	18	26290111	G	T	intron_variant	MODIFIER	TTC17	ENSCAFG00000006730	c.361-23C>A
CCRCD0004	18	26290111	G	T	intron_variant	MODIFIER	TTC17	ENSCAFG00000006730	c.532-23C>A
CCRCD0004	5	58060670	G	A	intron_variant	MODIFIER	MEGF6	ENSCAFG00000019477	c.4753+76C>T
CCRCD0004	5	58060670	G	A	intron_variant	MODIFIER	MEGF6	ENSCAFG00000019477	c.4672+52C>T
CCRCD0004	17	21386533	G	A	synonymous_variant	LOW	NRBP1	ENSCAFG00000004954	c.1485G>A	p.Val495Val
CCRCD0004	17	21386533	G	A	upstream_gene_variant	MODIFIER	KRTCAP3	ENSCAFG00000004874	c.-1289G>A
CCRCD0004	17	21386533	G	A	downstream_gene_variant	MODIFIER	IFT172	ENSCAFG00000005048	c.*2997C>T
CCRCD0004	28	13744794	G	T	3_prime_UTR_variant	MODIFIER	KAZALD1	ENSCAFG00000029130	c.*117G>T
CCRCD0004	1	101841647	C	A	intron_variant	MODIFIER	NLRP5	ENSCAFG00000002501	c.337+618G>T
CCRCD0004	9	25152336	T	C	downstream_gene_variant	MODIFIER	UBE2Z	ENSCAFG00000016884	c.*3519T>C
CCRCD0004	9	25152336	T	C	intron_variant	MODIFIER	SNF8	ENSCAFG00000016893	c.640-112A>G
CCRCD0004	1	114504179	C	A	stop_gained	HIGH	RYR1	ENSCAFG00000005896	c.11287G>T	p.Glu3763*
CCRCD0004	1	114504179	C	A	stop_gained	HIGH	RYR1	ENSCAFG00000005896	c.8443G>T	p.Glu2815*
CCRCD0004	1	114504179	C	A	intron_variant	MODIFIER	MAP4K1	ENSCAFG00000005874	c.2400+44888C>A
CCRCD0004	18	40293067	A	G	intergenic_region	MODIFIER	ENSCAFG00000031864-ENSCAFG00000030463	ENSCAFG00000031864-ENSCAFG00000030463	n.40293067A>G
CCRCD0004	3	30937930	G	T	intron_variant	MODIFIER	COL4A3BP	ENSCAFG00000009478	c.1318-86G>T
CCRCD0004	27	18284975	G	A	intron_variant	MODIFIER	TMTC1	ENSCAFG00000010821	c.536+90G>A
CCRCD0004	32	8360231	C	T	intron_variant	MODIFIER	CDS1	ENSCAFG00000009166	c.118-9741C>T
CCRCD0004	26	8730361	C	G	5_prime_UTR_variant	MODIFIER	CUX2	ENSCAFG00000008575	c.-74C>G
CCRCD0004	17	798901	C	T	intron_variant	MODIFIER	TPO	ENSCAFG00000003217	c.1622-46C>T
CCRCD0004	30	9476064	G	T	downstream_gene_variant	MODIFIER	ENSCAFG00000033238	ENSCAFG00000033238	n.*589G>T
CCRCD0004	30	9476064	G	T	intron_variant	MODIFIER	SNAP23	ENSCAFG00000011105	c.58-43G>T
CCRCD0004	1	116966147	G	A	synonymous_variant	LOW	ENSCAFG00000006913	ENSCAFG00000006913	c.156C>T	p.Ser52Ser
CCRCD0004	1	116966147	G	A	intron_variant	MODIFIER	KMT2B	ENSCAFG00000006878	c.1002+14685C>T
CCRCD0004	19	38695432	A	T	intron_variant	MODIFIER	DARS	ENSCAFG00000005161	c.1150-14T>A
CCRCD0004	35	14746491	C	G	intron_variant	MODIFIER	DTNBP1	ENSCAFG00000009893	c.512-77G>C
CCRCD0004	35	14746491	C	G	intron_variant	MODIFIER	DTNBP1	ENSCAFG00000009893	c.455-77G>C
CCRCD0004	X	45118837	C	G	intron_variant	MODIFIER	SMC1A	ENSCAFG00000016241	c.2974-71G>C
CCRCD0004	10	68162547	G	C	synonymous_variant	LOW	ENSCAFG00000028749	ENSCAFG00000028749	c.894G>C	p.Gly298Gly
CCRCD0004	10	68162547	G	C	upstream_gene_variant	MODIFIER	NFU1	ENSCAFG00000003305	c.-720C>G
CCRCD0004	10	68162547	G	C	upstream_gene_variant	MODIFIER	NFU1	ENSCAFG00000003305	c.-723C>G
CCRCD0004	14	35411911	C	T	intron_variant	MODIFIER	SP4	ENSCAFG00000002671	c.1919+79C>T
CCRCD0004	7	41077602	G	A	missense_variant	MODERATE	ARHGEF11	ENSCAFG00000016484	c.1339G>A	p.Ala447Thr
CCRCD0004	7	41077602	G	A	missense_variant	MODERATE	ARHGEF11	ENSCAFG00000016484	c.1339G>A	p.Ala447Thr
CCRCD0004	7	41077602	G	A	missense_variant	MODERATE	ARHGEF11	ENSCAFG00000016484	c.1333G>A	p.Ala445Thr
CCRCD0004	7	41077602	G	A	missense_variant	MODERATE	ARHGEF11	ENSCAFG00000016484	c.1264G>A	p.Ala422Thr
CCRCD0004	12	12569900	C	A	intron_variant	MODIFIER	TMEM63B	ENSCAFG00000001941	c.1523+33C>A
CCRCD0004	5	19330591	C	A	synonymous_variant	LOW	HTR3A	ENSCAFG00000013556	c.519G>T	p.Leu173Leu
CCRCD0004	1	109769893	C	A	intron_variant	MODIFIER	SYMPK	ENSCAFG00000004376	c.677-49C>A
CCRCD0004	4	34902439	G	C	intron_variant	MODIFIER	ENSCAFG00000023889	ENSCAFG00000023889	c.168-67C>G
CCRCD0004	4	34902439	G	C	intron_variant	MODIFIER	ENSCAFG00000016100	ENSCAFG00000016100	c.137-4428C>G
CCRCD0004	27	39454477	A	G	5_prime_UTR_variant	MODIFIER	NTF3	ENSCAFG00000015278	c.-128T>C
CCRCD0004	5	56199055	G	T	downstream_gene_variant	MODIFIER	PERM1	ENSCAFG00000019352	c.*4212C>A
CCRCD0004	5	56199055	G	T	downstream_gene_variant	MODIFIER	KLHL17	ENSCAFG00000019361	c.*6072G>T
CCRCD0004	5	56199055	G	T	intron_variant	MODIFIER	PLEKHN1	ENSCAFG00000019355	c.825+33G>T
CCRCD0004	5	56199055	G	T	intron_variant	MODIFIER	HES4	ENSCAFG00000019350	c.391+26933C>A
CCRCD0004	25	11998553	C	G	missense_variant&splice_region_variant	MODERATE	POLR1D	ENSCAFG00000006755	c.24G>C	p.Glu8Asp
CCRCD0004	27	39454474	G	A	5_prime_UTR_variant	MODIFIER	NTF3	ENSCAFG00000015278	c.-125C>T
CCRCD0004	12	1584542	G	A	synonymous_variant	LOW	GPSM3	ENSCAFG00000000790	c.225C>T	p.Arg75Arg
CCRCD0004	12	1584542	G	A	synonymous_variant	LOW	GPSM3	ENSCAFG00000000790	c.231C>T	p.Arg77Arg
CCRCD0004	12	1584542	G	A	upstream_gene_variant	MODIFIER	PBX2	ENSCAFG00000000783	c.-1898C>T
CCRCD0004	12	1584542	G	A	downstream_gene_variant	MODIFIER	NOTCH4	ENSCAFG00000000791	c.*1782C>T
CCRCD0004	12	1584542	G	A	downstream_gene_variant	MODIFIER	NOTCH4	ENSCAFG00000000791	c.*3342C>T
CCRCD0004	12	1584542	G	A	intron_variant	MODIFIER	DXO	ENSCAFG00000000694	c.50+40265C>T
CCRCD0004	16	34180077	C	A	intron_variant	MODIFIER	LEPROTL1	ENSCAFG00000006530	c.280-71G>T
CCRCD0004	24	46318696	A	G	upstream_gene_variant	MODIFIER	ENSCAFG00000012643	ENSCAFG00000012643	c.-691T>C
CCRCD0004	24	46318696	A	G	downstream_gene_variant	MODIFIER	ADRM1	ENSCAFG00000012625	c.*3928A>G
CCRCD0004	24	46318696	A	G	intron_variant	MODIFIER	ENSCAFG00000012668	ENSCAFG00000012668	c.3556-34T>C
CCRCD0004	24	46318696	A	G	intron_variant	MODIFIER	OSBPL2	ENSCAFG00000012602	c.1277-17886A>G
CCRCD0004	4	74862575	G	C	missense_variant	MODERATE	NPR3	ENSCAFG00000018877	c.196C>G	p.Leu66Val
CCRCD0004	13	16348243	C	A	missense_variant	MODERATE	RAD21	ENSCAFG00000000822	c.582G>T	p.Glu194Asp
CCRCD0004	X	14292118	T	A	splice_acceptor_variant&intron_variant	HIGH	BEND2	ENSCAFG00000012793	c.1568-2A>T
CCRCD0004	10	26558915	C	A	upstream_gene_variant	MODIFIER	BAIAP2L2	ENSCAFG00000001427	c.-1579C>A
CCRCD0004	10	26558915	C	A	downstream_gene_variant	MODIFIER	PLA2G6	ENSCAFG00000001424	c.*21C>A
CCRCD0004	10	26558915	C	A	intergenic_region	MODIFIER	PLA2G6-BAIAP2L2	ENSCAFG00000001424-ENSCAFG00000001427	n.26558915C>A
CCRCD0004	19	17854192	G	A	intron_variant	MODIFIER	KIAA1109	ENSCAFG00000004022	c.13281-22C>T
CCRCD0004	19	17854192	G	A	intron_variant	MODIFIER	KIAA1109	ENSCAFG00000004022	c.13188-22C>T
CCRCD0004	11	52385913	C	T	intron_variant	MODIFIER	TMEM8B	ENSCAFG00000002250	c.1083+33C>T
CCRCD0004	18	17793158	T	A	intron_variant	MODIFIER	ENSCAFG00000039505	ENSCAFG00000039505	n.399+16720A>T
CCRCD0004	18	17793158	T	A	intron_variant	MODIFIER	RSBN1L	ENSCAFG00000004323	c.1139+34T>A
CCRCD0004	6	34344233	G	A	intron_variant	MODIFIER	RBFOX1	ENSCAFG00000019082	c.474+11C>T
CCRCD0004	6	34344233	G	A	intron_variant	MODIFIER	ENSCAFG00000037779	ENSCAFG00000037779	n.140-1480G>A
CCRCD0004	6	34344233	G	A	intron_variant	MODIFIER	RBFOX1	ENSCAFG00000019082	c.474+11C>T
CCRCD0004	16	7483079	A	G	intron_variant	MODIFIER	WEE2	ENSCAFG00000003889	c.369+70T>C
CCRCD0004	7	282146	C	A	upstream_gene_variant	MODIFIER	RABIF	ENSCAFG00000030897	c.-4555C>A
CCRCD0004	7	282146	C	A	intron_variant	MODIFIER	KLHL12	ENSCAFG00000010385	c.1502-90C>A
CCRCD0004	9	45012037	C	T	upstream_gene_variant	MODIFIER	MRM3	ENSCAFG00000019117	c.-236G>A
CCRCD0004	9	45012037	C	T	intron_variant	MODIFIER	GLOD4	ENSCAFG00000019124	c.645+44C>T
CCRCD0004	4	29253404	C	T	missense_variant	MODERATE	ANXA11	ENSCAFG00000015737	c.542C>T	p.Pro181Leu
CCRCD0004	2	84426844	A	G	intron_variant	MODIFIER	CLCN6	ENSCAFG00000016542	c.708-9T>C
CCRCD0004	11	37720744	C	A	upstream_gene_variant	MODIFIER	SH3GL2	ENSCAFG00000001567	c.-109C>A
CCRCD0004	11	37720744	C	A	intergenic_region	MODIFIER	CNTLN-SH3GL2	ENSCAFG00000001566-ENSCAFG00000001567	n.37720744C>A
CCRCD0004	27	44326053	T	C	intron_variant	MODIFIER	CACNA1C	ENSCAFG00000016051	c.394-13121T>C
CCRCD0004	27	44326053	T	C	intron_variant	MODIFIER	ENSCAFG00000038571	ENSCAFG00000038571	n.578+39003T>C
CCRCD0004	7	1651191	G	T	intron_variant	MODIFIER	TNNI1	ENSCAFG00000010784	c.190-104C>A
CCRCD0004	9	34766203	C	A	intron_variant	MODIFIER	INTS2	ENSCAFG00000017724	c.1206-65C>A
CCRCD0004	9	34766203	C	A	intron_variant	MODIFIER	INTS2	ENSCAFG00000017724	c.1188-65C>A
CCRCD0004	9	34766203	C	A	intron_variant	MODIFIER	INTS2	ENSCAFG00000017724	c.1185-65C>A
CCRCD0004	3	72624861	G	A	intron_variant	MODIFIER	PDS5A	ENSCAFG00000015950	c.1992+71G>A
CCRCD0004	9	4948513	G	T	missense_variant	MODERATE	ENSCAFG00000004837	ENSCAFG00000004837	c.2329C>A	p.Arg777Ser
CCRCD0004	24	32567648	G	T	intron_variant	MODIFIER	ckpi	ENSCAFG00000028626	c.83-31C>A
CCRCD0004	9	38243194	C	A	upstream_gene_variant	MODIFIER	FNDC8	ENSCAFG00000018291	c.-2458G>T
CCRCD0004	9	38243194	C	A	downstream_gene_variant	MODIFIER	NLE1	ENSCAFG00000018289	c.*1168C>A
CCRCD0004	9	38243194	C	A	intron_variant	MODIFIER	RAD51D	ENSCAFG00000018313	c.263+113C>A
CCRCD0004	12	55015925	G	T	intron_variant	MODIFIER	UFL1	ENSCAFG00000003430	c.1397-108G>T
CCRCD0004	26	6179678	C	A	intron_variant	MODIFIER	KMT5A	ENSCAFG00000007493	c.567+36G>T
CCRCD0004	30	7562901	G	A	missense_variant	MODERATE	KNSTRN	ENSCAFG00000009098	c.4G>A	p.Ala2Thr
CCRCD0004	30	7562901	G	A	missense_variant	MODERATE	KNSTRN	ENSCAFG00000009098	c.4G>A	p.Ala2Thr
CCRCD0004	2	84833954	C	A	intron_variant	MODIFIER	MTOR	ENSCAFG00000016648	c.1225+48C>A
CCRCD0004	8	48687656	C	T	intron_variant	MODIFIER	ENSCAFG00000033640	ENSCAFG00000033640	n.1057+61424C>T
CCRCD0004	8	48687656	C	T	intron_variant	MODIFIER	TTLL5	ENSCAFG00000017077	c.586-72C>T
CCRCD0004	8	48687656	C	T	intron_variant	MODIFIER	TTLL5	ENSCAFG00000017077	c.586-72C>T
CCRCD0004	8	48687656	C	T	intron_variant	MODIFIER	TTLL5	ENSCAFG00000017077	c.586-72C>T
CCRCD0004	1	112332756	T	G	intron_variant	MODIFIER	ATP1A3	ENSCAFG00000004958	c.609+48T>G
CCRCD0004	16	53381239	G	A	intron_variant	MODIFIER	WDR17	ENSCAFG00000008450	c.3226-83C>T
CCRCD0004	16	53381239	G	A	intron_variant	MODIFIER	WDR17	ENSCAFG00000008450	c.3196-83C>T
CCRCD0004	3	58192053	C	A	missense_variant	MODERATE	ADAMTS7	ENSCAFG00000014148	c.767C>A	p.Pro256Gln
CCRCD0004	9	34806647	T	A	downstream_gene_variant	MODIFIER	INTS2	ENSCAFG00000017724	c.*6026T>A
CCRCD0004	9	34806647	T	A	intron_variant	MODIFIER	BRIP1	ENSCAFG00000017737	c.93+20T>A
CCRCD0004	9	34806647	T	A	intron_variant	MODIFIER	BRIP1	ENSCAFG00000017737	c.93+20T>A
CCRCD0004	7	56186507	C	A	intron_variant	MODIFIER	ASXL3	ENSCAFG00000017980	c.424-9G>T
CCRCD0004	11	4888855	C	A	missense_variant	MODERATE	TRIM36	ENSCAFG00000000219	c.1255G>T	p.Val419Leu
CCRCD0004	11	40508353	G	T	synonymous_variant	LOW	FOCAD	ENSCAFG00000025256	c.3123G>T	p.Ala1041Ala
CCRCD0004	15	4908078	C	T	intron_variant	MODIFIER	MANEAL	ENSCAFG00000003255	c.142+16635G>A
CCRCD0004	15	4908078	C	T	intron_variant	MODIFIER	GNL2	ENSCAFG00000003289	c.1143+16C>T
CCRCD0004	3	71032469	C	A	intron_variant	MODIFIER	CRMP1	ENSCAFG00000015799	c.883-89G>T
CCRCD0004	27	27809385	G	A	intron_variant	MODIFIER	ENSCAFG00000033995	ENSCAFG00000033995	n.116+25034G>A
CCRCD0004	27	27809385	G	A	intron_variant	MODIFIER	PLEKHA5	ENSCAFG00000012478	c.2245-27C>T
CCRCD0004	30	10053024	C	A	upstream_gene_variant	MODIFIER	CCNDBP1	ENSCAFG00000011930	c.-774C>A
CCRCD0004	30	10053024	C	A	upstream_gene_variant	MODIFIER	CCNDBP1	ENSCAFG00000011930	c.-774C>A
CCRCD0004	30	10053024	C	A	downstream_gene_variant	MODIFIER	TMEM62	ENSCAFG00000011917	c.*32C>A
CCRCD0004	30	10053024	C	A	intergenic_region	MODIFIER	TMEM62-CCNDBP1	ENSCAFG00000011917-ENSCAFG00000011930	n.10053024C>A
CCRCD0004	6	27919350	C	A	intron_variant	MODIFIER	ABCC1	ENSCAFG00000018208	c.1041-39G>T
CCRCD0004	6	27919350	C	A	intron_variant	MODIFIER	ABCC1	ENSCAFG00000018208	c.1002-39G>T
CCRCD0004	21	47248872	T	G	intron_variant	MODIFIER	ANO3	ENSCAFG00000010152	c.265+16T>G
CCRCD0004	9	44998575	T	G	downstream_gene_variant	MODIFIER	MRM3	ENSCAFG00000019117	c.*6570A>C
CCRCD0004	9	44998575	T	G	intron_variant	MODIFIER	NXN	ENSCAFG00000019078	c.1168-72T>G
CCRCD0004	9	44998575	T	G	intron_variant	MODIFIER	NXN	ENSCAFG00000019078	c.1126-72T>G
CCRCD0004	7	6258826	T	C	intron_variant	MODIFIER	C4BPA	ENSCAFG00000024982	c.1045+60T>C
CCRCD0004	20	39619765	C	T	missense_variant	MODERATE	BSN	ENSCAFG00000011477	c.1030G>A	p.Ala344Thr
CCRCD0004	20	3008225	G	A	missense_variant	MODERATE	RAB43	ENSCAFG00000024835	c.266G>A	p.Arg89His
CCRCD0004	18	21367446	C	A	intron_variant	MODIFIER	HGF	ENSCAFG00000006370	c.866-52G>T
CCRCD0004	9	32990816	C	A	intron_variant	MODIFIER	ENSCAFG00000040935	ENSCAFG00000040935	n.704+670C>A
CCRCD0004	9	32990816	C	A	intron_variant	MODIFIER	SUPT4H1	ENSCAFG00000017524	c.286+55G>T
CCRCD0004	7	46021011	C	T	missense_variant	MODERATE	SETBP1	ENSCAFG00000017676	c.3967G>A	p.Ala1323Thr
CCRCD0004	7	46021011	C	T	intron_variant	MODIFIER	SETBP1	ENSCAFG00000017676	c.4171+23272G>A
CCRCD0004	6	24187852	C	T	missense_variant	MODERATE	CRYM	ENSCAFG00000017807	c.187C>T	p.Pro63Ser
CCRCD0004	6	24187852	C	T	intron_variant	MODIFIER	ENSCAFG00000023577	ENSCAFG00000023577	c.15+21146G>A
CCRCD0004	X	83126453	C	T	intergenic_region	MODIFIER	ENSCAFG00000037229-TMEM164	ENSCAFG00000037229-ENSCAFG00000018083	n.83126453C>T
CCRCD0004	35	20065960	G	T	intron_variant	MODIFIER	SOX4	ENSCAFG00000024883	c.119+21713G>T
CCRCD0004	20	57701922	C	G	synonymous_variant	LOW	TMEM259	ENSCAFG00000019648	c.1080C>G	p.Ala360Ala
CCRCD0004	4	35956521	G	A	synonymous_variant	LOW	F12	ENSCAFG00000016281	c.558G>A	p.Pro186Pro
CCRCD0004	4	35956521	G	A	upstream_gene_variant	MODIFIER	PFN3	ENSCAFG00000016400	c.-3296G>A
CCRCD0004	30	30008306	C	A	intron_variant	MODIFIER	DENND4A	ENSCAFG00000017250	c.5363-67G>T
CCRCD0004	30	30008306	C	A	intron_variant	MODIFIER	DENND4A	ENSCAFG00000017250	c.4646+4039G>T
CCRCD0004	30	30008306	C	A	intron_variant	MODIFIER	DENND4A	ENSCAFG00000017250	c.5249-67G>T
CCRCD0004	8	41749243	C	T	synonymous_variant	LOW	ZFYVE26	ENSCAFG00000016464	c.3675G>A	p.Val1225Val
CCRCD0004	7	28973609	C	A	intron_variant	MODIFIER	SELP	ENSCAFG00000015180	c.590-54C>A
CCRCD0004	7	28973609	C	A	intron_variant	MODIFIER	SELP	ENSCAFG00000015180	c.590-54C>A
CCRCD0004	23	11815895	C	T	synonymous_variant	LOW	KLHL40	ENSCAFG00000005343	c.1233C>T	p.Gly411Gly
CCRCD0004	23	11815895	C	T	downstream_gene_variant	MODIFIER	HHATL	ENSCAFG00000005358	c.*4867G>A
CCRCD0004	24	25805366	C	A	missense_variant	MODERATE	MROH8	ENSCAFG00000008726	c.771G>T	p.Trp257Cys
CCRCD0004	24	25805366	C	A	missense_variant	MODERATE	MROH8	ENSCAFG00000008726	c.1005G>T	p.Trp335Cys
CCRCD0004	11	2578378	T	A	missense_variant	MODERATE	GRM6	ENSCAFG00000000332	c.391T>A	p.Cys131Ser
CCRCD0004	15	14864974	C	T	missense_variant	MODERATE	CCDC163	ENSCAFG00000004578	c.76C>T	p.His26Tyr
CCRCD0004	15	14864974	C	T	upstream_gene_variant	MODIFIER	ENSCAFG00000004573	ENSCAFG00000004573	c.-1870G>A
CCRCD0004	15	14864974	C	T	intron_variant	MODIFIER	CCDC163	ENSCAFG00000004578	c.564-11C>T
CCRCD0004	23	29492231	G	A	intron_variant	MODIFIER	DNAJC13	ENSCAFG00000006262	c.5674-62G>A
CCRCD0004	X	32947385	A	T	missense_variant	MODERATE	RPGR	ENSCAFG00000014003	c.218T>A	p.Leu73Gln
CCRCD0004	X	32947385	A	T	missense_variant	MODERATE	RPGR	ENSCAFG00000014003	c.587T>A	p.Leu196Gln
CCRCD0004	2	72206243	T	A	intron_variant	MODIFIER	DNAJC8	ENSCAFG00000011885	c.237+121T>A
CCRCD0004	2	72206243	T	A	intron_variant	MODIFIER	DNAJC8	ENSCAFG00000011885	c.237+121T>A
CCRCD0004	23	11862189	C	A	intron_variant	MODIFIER	CCDC13	ENSCAFG00000005361	c.607-99G>T
CCRCD0004	28	4478473	T	C	intron_variant	MODIFIER	ENSCAFG00000007165	ENSCAFG00000007165	c.1669-36A>G
CCRCD0004	28	4478473	T	C	intron_variant	MODIFIER	ENSCAFG00000007165	ENSCAFG00000007165	c.1063-36A>G
CCRCD0004	10	1327966	C	A	missense_variant	MODERATE	LRP1	ENSCAFG00000000178	c.9715C>A	p.Leu3239Met
CCRCD0004	10	1327966	C	A	missense_variant	MODERATE	LRP1	ENSCAFG00000000178	c.9667C>A	p.Leu3223Met
CCRCD0004	10	1327966	C	A	intron_variant	MODIFIER	NXPH4	ENSCAFG00000029507	c.37-24504C>A
CCRCD0004	10	1327966	C	A	intron_variant	MODIFIER	GPR182	ENSCAFG00000024578	c.1175-11771C>A
CCRCD0004	18	51041186	G	T	synonymous_variant	LOW	KLC2	ENSCAFG00000012899	c.507C>A	p.Pro169Pro
CCRCD0004	18	51041186	G	T	intron_variant	MODIFIER	ENSCAFG00000038878	ENSCAFG00000038878	n.10+40208G>T
CCRCD0004	6	40111451	G	A	splice_region_variant&intron_variant	LOW	DECR2	ENSCAFG00000019675	c.587-3C>T
CCRCD0004	28	27697570	A	G	intron_variant	MODIFIER	KCNK18	ENSCAFG00000011918	c.349+50A>G
CCRCD0004	12	43732578	C	A	intron_variant	MODIFIER	ENSCAFG00000002941	ENSCAFG00000002941	c.214-45G>T
CCRCD0004	12	43732578	C	A	intron_variant	MODIFIER	ENSCAFG00000002941	ENSCAFG00000002941	c.379-45G>T
CCRCD0004	18	53235463	C	T	missense_variant	MODERATE	C11orf95	ENSCAFG00000015061	c.901C>T	p.Arg301Cys
CCRCD0004	18	53235463	C	T	downstream_gene_variant	MODIFIER	ENSCAFG00000031649	ENSCAFG00000031649	c.*929G>A
CCRCD0004	18	53235463	C	T	downstream_gene_variant	MODIFIER	ENSCAFG00000015064	ENSCAFG00000015064	c.*6524G>A
CCRCD0004	20	51856023	C	A	splice_region_variant&intron_variant	LOW	ENSCAFG00000018129	ENSCAFG00000018129	c.1739-3C>A
CCRCD0004	33	23261431	C	A	intron_variant	MODIFIER	PLA1A	ENSCAFG00000011012	c.1286+35C>A
CCRCD0004	1	119256023	G	T	missense_variant	MODERATE	ENSCAFG00000007505	ENSCAFG00000007505	c.1694C>A	p.Thr565Lys
CCRCD0004	1	119256023	G	T	missense_variant	MODERATE	ENSCAFG00000007505	ENSCAFG00000007505	c.1625C>A	p.Thr542Lys
CCRCD0004	29	7410409	C	A	missense_variant	MODERATE	LYN	ENSCAFG00000007034	c.818C>A	p.Ala273Asp
CCRCD0004	12	57611040	T	G	intron_variant	MODIFIER	PNISR	ENSCAFG00000003471	c.2414+50A>C
CCRCD0004	8	22649696	G	A	intron_variant	MODIFIER	MIS18BP1	ENSCAFG00000014085	c.1607-15C>T
CCRCD0004	8	22649696	G	A	intron_variant	MODIFIER	MIS18BP1	ENSCAFG00000014085	c.1604-15C>T
CCRCD0004	8	22649696	G	A	intron_variant	MODIFIER	MIS18BP1	ENSCAFG00000014085	c.1610-15C>T
CCRCD0004	2	84863387	G	A	intron_variant	MODIFIER	MTOR	ENSCAFG00000016648	c.3654+80G>A
CCRCD0004	27	7008489	G	T	downstream_gene_variant	MODIFIER	RAPGEF3	ENSCAFG00000009181	c.*4104G>T
CCRCD0004	27	7008489	G	T	intron_variant	MODIFIER	RAPGEF3	ENSCAFG00000009181	c.1676-24G>T
CCRCD0004	12	1414946	C	A	synonymous_variant	LOW	SKIV2L	ENSCAFG00000000679	c.870C>A	p.Thr290Thr
CCRCD0004	12	1414946	C	A	upstream_gene_variant	MODIFIER	NELFE	ENSCAFG00000000690	c.-4411G>T
CCRCD0004	33	4904365	C	A	missense_variant	MODERATE	ENSCAFG00000009117	ENSCAFG00000009117	c.1785C>A	p.Phe595Leu
CCRCD0004	33	4904365	C	A	5_prime_UTR_variant	MODIFIER	ENSCAFG00000009117	ENSCAFG00000009117	c.-3883C>A
CCRCD0004	18	53235466	T	C	missense_variant	MODERATE	C11orf95	ENSCAFG00000015061	c.904T>C	p.Cys302Arg
CCRCD0004	18	53235466	T	C	downstream_gene_variant	MODIFIER	ENSCAFG00000031649	ENSCAFG00000031649	c.*926A>G
CCRCD0004	18	53235466	T	C	downstream_gene_variant	MODIFIER	ENSCAFG00000015064	ENSCAFG00000015064	c.*6521A>G
CCRCD0004	5	32372194	C	T	upstream_gene_variant	MODIFIER	CHRNB1	ENSCAFG00000016315	c.-2785C>T
CCRCD0004	5	32372194	C	T	downstream_gene_variant	MODIFIER	TMEM102	ENSCAFG00000016298	c.*4423C>T
CCRCD0004	5	32372194	C	T	intron_variant	MODIFIER	FGF11	ENSCAFG00000028562	c.408+118C>T
CCRCD0004	20	50764495	C	T	intron_variant	MODIFIER	TYK2	ENSCAFG00000017834	c.2461-13C>T
CCRCD0004	8	65185861	C	T	intron_variant	MODIFIER	AK7	ENSCAFG00000017744	c.871-9C>T
CCRCD0004	1	101863049	C	T	intron_variant	MODIFIER	NLRP8	ENSCAFG00000024197	c.2570+31G>A
CCRCD0004	18	51251412	C	A	synonymous_variant	LOW	CATSPER1	ENSCAFG00000013070	c.1224C>A	p.Ser408Ser
CCRCD0004	18	51251412	C	A	synonymous_variant	LOW	CATSPER1	ENSCAFG00000013070	c.993C>A	p.Ser331Ser
CCRCD0004	6	17620450	C	T	intron_variant	MODIFIER	ITGAL	ENSCAFG00000016603	c.2290-9G>A
CCRCD0004	6	17620450	C	T	intron_variant	MODIFIER	ITGAL	ENSCAFG00000016603	c.1108-9G>A
CCRCD0004	11	6171308	G	A	intron_variant	MODIFIER	SEMA6A	ENSCAFG00000000192	c.219-74C>T
CCRCD0004	28	16351475	C	A	missense_variant	MODERATE	COL17A1	ENSCAFG00000010547	c.4247G>T	p.Gly1416Val
CCRCD0004	28	16351475	C	A	missense_variant	MODERATE	COL17A1	ENSCAFG00000010547	c.4271G>T	p.Gly1424Val
CCRCD0004	28	16351475	C	A	intron_variant	MODIFIER	COL17A1	ENSCAFG00000010547	c.4555-182G>T
CCRCD0004	1	58959660	G	A	stop_gained	HIGH	FAM184A	ENSCAFG00000000942	c.1648C>T	p.Gln550*
CCRCD0004	1	58959660	G	A	stop_gained	HIGH	FAM184A	ENSCAFG00000000942	c.1648C>T	p.Gln550*
CCRCD0004	21	25985025	G	T	stop_gained	HIGH	LAMTOR1	ENSCAFG00000005788	c.49G>T	p.Glu17*
CCRCD0004	21	25985025	G	T	upstream_gene_variant	MODIFIER	LRTOMT	ENSCAFG00000005785	c.-4066C>A
CCRCD0004	21	25985025	G	T	downstream_gene_variant	MODIFIER	ENSCAFG00000005792	ENSCAFG00000005792	c.*2742C>A
CCRCD0004	6	1067805	C	A	intron_variant	MODIFIER	RABGEF1	ENSCAFG00000010773	c.314+13C>A
CCRCD0004	17	59403285	C	G	intron_variant	MODIFIER	PLEKHO1	ENSCAFG00000011742	c.30+71C>G
CCRCD0004	25	42065243	C	T	missense_variant	MODERATE	TRIP12	ENSCAFG00000010598	c.5593G>A	p.Glu1865Lys
CCRCD0004	25	42065243	C	T	missense_variant	MODERATE	TRIP12	ENSCAFG00000010598	c.5500G>A	p.Glu1834Lys
CCRCD0004	1	61797499	C	A	missense_variant	MODERATE	HSF2	ENSCAFG00000000969	c.487C>A	p.Pro163Thr
CCRCD0004	5	56514636	C	A	missense_variant	MODERATE	DVL1	ENSCAFG00000019275	c.180G>T	p.Lys60Asn
CCRCD0004	24	25434378	G	T	intron_variant	MODIFIER	NDRG3	ENSCAFG00000008593	c.859-46C>A
CCRCD0004	24	25434378	G	T	intron_variant	MODIFIER	NDRG3	ENSCAFG00000008593	c.859-46C>A
CCRCD0004	33	7050819	C	A	downstream_gene_variant	MODIFIER	ENSCAFG00000025954	ENSCAFG00000025954	n.*1289G>T
CCRCD0004	33	7050819	C	A	intron_variant	MODIFIER	LNP1	ENSCAFG00000029353	c.394-109C>A
CCRCD0004	28	16940638	C	T	intron_variant	MODIFIER	SORCS3	ENSCAFG00000010623	c.609+30137C>T
CCRCD0004	28	16940638	C	T	intron_variant	MODIFIER	SORCS3	ENSCAFG00000010623	c.579+30137C>T
CCRCD0004	13	37237768	C	A	missense_variant	MODERATE	NAPRT	ENSCAFG00000031759	c.794G>T	p.Arg265Leu
CCRCD0004	13	37237768	C	A	downstream_gene_variant	MODIFIER	EEF1D	ENSCAFG00000001317	c.*2695G>T
CCRCD0004	18	9883197	C	A	intron_variant	MODIFIER	CDK13	ENSCAFG00000029250	c.2161+71G>T
CCRCD0004	18	9883197	C	A	intron_variant	MODIFIER	CDK13	ENSCAFG00000029250	c.1036+71G>T
CCRCD0004	25	47028203	G	A	intron_variant	MODIFIER	ASB18	ENSCAFG00000012159	c.1215+10C>T
CCRCD0004	25	47028203	G	A	intron_variant	MODIFIER	ASB18	ENSCAFG00000012159	c.1092+10C>T
CCRCD0004	12	17351213	A	G	intron_variant	MODIFIER	CENPQ	ENSCAFG00000002126	c.477+33A>G
CCRCD0004	20	55702915	T	G	upstream_gene_variant	MODIFIER	RAX2	ENSCAFG00000019191	c.-4211T>G
CCRCD0004	20	55702915	T	G	intron_variant	MODIFIER	MATK	ENSCAFG00000019187	c.930+33T>G
CCRCD0004	20	55702915	T	G	intron_variant	MODIFIER	MATK	ENSCAFG00000019187	c.804+33T>G
CCRCD0004	6	62942914	C	A	splice_region_variant&intron_variant	LOW	MCOLN3	ENSCAFG00000020297	c.733-8C>A
CCRCD0004	20	53780149	G	T	upstream_gene_variant	MODIFIER	PSPN	ENSCAFG00000018689	c.-3022G>T
CCRCD0004	20	53780149	G	T	downstream_gene_variant	MODIFIER	ALKBH7	ENSCAFG00000018693	c.*3866C>A
CCRCD0004	20	53780149	G	T	downstream_gene_variant	MODIFIER	ALKBH7	ENSCAFG00000018693	c.*3866C>A
CCRCD0004	20	53780149	G	T	intron_variant	MODIFIER	GTF2F1	ENSCAFG00000018681	c.1649-35G>T
CCRCD0004	20	53780149	G	T	intron_variant	MODIFIER	GTF2F1	ENSCAFG00000018681	c.1268-35G>T
CCRCD0004	6	11121033	C	T	3_prime_UTR_variant	MODIFIER	LMTK2	ENSCAFG00000015432	c.*47G>A
CCRCD0004	6	11121033	C	T	downstream_gene_variant	MODIFIER	LMTK2	ENSCAFG00000015432	c.*50G>A
CCRCD0004	X	17874965	T	C	synonymous_variant	LOW	PHEX	ENSCAFG00000013325	c.466T>C	p.Leu156Leu
CCRCD0004	19	23034598	C	A	synonymous_variant	LOW	MYO7B	ENSCAFG00000004404	c.816G>T	p.Leu272Leu
CCRCD0004	19	23034598	C	A	synonymous_variant	LOW	MYO7B	ENSCAFG00000004404	c.813G>T	p.Leu271Leu
CCRCD0004	23	28667654	T	A	intron_variant	MODIFIER	CPNE4	ENSCAFG00000006196	c.736-47A>T
CCRCD0004	23	28667654	T	A	intron_variant	MODIFIER	CPNE4	ENSCAFG00000006196	c.682-47A>T
CCRCD0004	23	28667654	T	A	intron_variant	MODIFIER	CPNE4	ENSCAFG00000006196	c.508-18634A>T
CCRCD0004	3	84646368	C	T	3_prime_UTR_variant	MODIFIER	SEL1L3	ENSCAFG00000016402	c.*1C>T
CCRCD0004	3	84646368	C	T	intron_variant	MODIFIER	ENSCAFG00000036310	ENSCAFG00000036310	n.167-5967G>A
CCRCD0004	9	100839	C	A	intron_variant	MODIFIER	CSNK1D	ENSCAFG00000006059	c.1149+315C>A
CCRCD0004	9	100839	C	A	intron_variant	MODIFIER	CSNK1D	ENSCAFG00000006059	c.1123-70C>A
CCRCD0004	9	100839	C	A	intron_variant	MODIFIER	CSNK1D	ENSCAFG00000006059	c.1122+315C>A
CCRCD0004	1	62282550	C	A	downstream_gene_variant	MODIFIER	CLVS2	ENSCAFG00000001006	c.*138C>A
CCRCD0004	1	62282550	C	A	intergenic_region	MODIFIER	CLVS2-TRDN	ENSCAFG00000001006-ENSCAFG00000001016	n.62282550C>A
CCRCD0004	34	26555737	G	T	splice_region_variant&intron_variant	LOW	KPNA4	ENSCAFG00000024856	c.1468-5C>A
CCRCD0004	34	26555737	G	T	splice_region_variant&intron_variant	LOW	KPNA4	ENSCAFG00000024856	c.1468-5C>A
CCRCD0004	17	19630014	C	A	missense_variant	MODERATE	DTNB	ENSCAFG00000004223	c.2230G>T	p.Ala744Ser
CCRCD0004	17	19630014	C	A	missense_variant	MODERATE	DTNB	ENSCAFG00000004223	c.1582G>T	p.Ala528Ser
CCRCD0004	17	19630014	C	A	missense_variant	MODERATE	DTNB	ENSCAFG00000004223	c.925G>T	p.Ala309Ser
CCRCD0004	13	23251918	C	A	intergenic_region	MODIFIER	ENSCAFG00000040376-TRIB1	ENSCAFG00000040376-ENSCAFG00000001077	n.23251918C>A
CCRCD0004	7	6875601	C	A	missense_variant	MODERATE	PLXNA2	ENSCAFG00000011756	c.4880G>T	p.Ser1627Ile
CCRCD0004	7	6875601	C	A	missense_variant	MODERATE	PLXNA2	ENSCAFG00000011756	c.3512G>T	p.Ser1171Ile
CCRCD0004	1	106419656	C	T	missense_variant	MODERATE	MYH14	ENSCAFG00000003156	c.2173G>A	p.Ala725Thr
CCRCD0004	1	106419656	C	T	missense_variant	MODERATE	MYH14	ENSCAFG00000003156	c.2071G>A	p.Ala691Thr
CCRCD0004	16	14551845	C	T	synonymous_variant	LOW	SSPO	ENSCAFG00000004506	c.1185C>T	p.Cys395Cys
CCRCD0004	16	14551845	C	T	synonymous_variant	LOW	SSPO	ENSCAFG00000004506	c.1185C>T	p.Cys395Cys
CCRCD0004	37	26003870	C	A	upstream_gene_variant	MODIFIER	ENSCAFG00000032436	ENSCAFG00000032436	c.-4665C>A
CCRCD0004	37	26003870	C	A	intron_variant	MODIFIER	SPEG	ENSCAFG00000015503	c.9476+35C>A
CCRCD0004	6	41523209	C	T	intron_variant	MODIFIER	ENSCAFG00000019784	ENSCAFG00000019784	c.450+21G>A
CCRCD0004	3	36364058	G	A	synonymous_variant	LOW	MAGEL2	ENSCAFG00000010136	c.1749G>A	p.Glu583Glu
CCRCD0004	2	81855281	C	A	intron_variant	MODIFIER	TMEM82	ENSCAFG00000016142	c.940-23G>T
CCRCD0004	18	16894371	A	G	missense_variant	MODERATE	PMPCB	ENSCAFG00000004166	c.1525T>C	p.Cys509Arg
CCRCD0004	18	16894371	A	G	downstream_gene_variant	MODIFIER	DNAJC2	ENSCAFG00000004235	c.*288A>G
CCRCD0004	27	36685610	C	A	intron_variant	MODIFIER	A2M	ENSCAFG00000025567	c.3123-21C>A
CCRCD0004	1	66203161	G	T	intron_variant	MODIFIER	ENSCAFG00000001071	ENSCAFG00000001071	c.1099-15C>A
CCRCD0004	1	66203161	G	T	intron_variant	MODIFIER	ENSCAFG00000001071	ENSCAFG00000001071	c.1099-15C>A
CCRCD0004	12	2742536	T	G	upstream_gene_variant	MODIFIER	RGL2	ENSCAFG00000000963	c.-3791A>C
CCRCD0004	12	2742536	T	G	downstream_gene_variant	MODIFIER	ENSCAFG00000031301	ENSCAFG00000031301	c.*2754T>G
CCRCD0004	12	2742536	T	G	intron_variant	MODIFIER	TAPBP	ENSCAFG00000000972	c.1301-50A>C
CCRCD0004	34	10926668	C	G	upstream_gene_variant	MODIFIER	ENSCAFG00000028680	ENSCAFG00000028680	c.-4137G>C
CCRCD0004	34	10926668	C	G	upstream_gene_variant	MODIFIER	ENSCAFG00000031141	ENSCAFG00000031141	c.-1268G>C
CCRCD0004	34	10926668	C	G	downstream_gene_variant	MODIFIER	ENSCAFG00000031755	ENSCAFG00000031755	c.*4133C>G
CCRCD0004	34	10926668	C	G	intron_variant	MODIFIER	IRX4	ENSCAFG00000010441	c.46-15C>G
CCRCD0004	9	11665320	C	A	intron_variant	MODIFIER	MAP3K3	ENSCAFG00000012934	c.636+42C>A
CCRCD0004	21	25852824	C	A	intron_variant	MODIFIER	CLPB	ENSCAFG00000005720	c.2034+54C>A
CCRCD0004	20	40470169	A	G	synonymous_variant	LOW	CELSR3	ENSCAFG00000029819	c.6303A>G	p.Gly2101Gly
CCRCD0004	26	30179449	G	C	intron_variant	MODIFIER	ENSCAFG00000032314	ENSCAFG00000032314	c.35-28G>C
CCRCD0004	7	38960016	C	A	downstream_gene_variant	MODIFIER	EPHX1	ENSCAFG00000016160	c.*4552G>T
CCRCD0004	7	38960016	C	A	intron_variant	MODIFIER	TMEM63A	ENSCAFG00000016154	c.1903-67C>A
CCRCD0004	23	20263370	C	A	start_lost	HIGH	ENSCAFG00000031320	ENSCAFG00000031320	c.3G>T	p.Met1?
CCRCD0004	37	1576682	A	G	intron_variant	MODIFIER	ENSCAFG00000009797	ENSCAFG00000009797	c.423+35T>C
CCRCD0004	37	1576682	A	G	intron_variant	MODIFIER	ENSCAFG00000009797	ENSCAFG00000009797	c.1434+35T>C
CCRCD0004	24	7843746	G	T	intergenic_region	MODIFIER	ENSCAFG00000032884-ENSCAFG00000033730	ENSCAFG00000032884-ENSCAFG00000033730	n.7843746G>T
CCRCD0004	24	47015777	G	T	missense_variant	MODERATE	COL20A1	ENSCAFG00000012848	c.3491G>T	p.Gly1164Val
CCRCD0004	24	47015777	G	T	intron_variant	MODIFIER	TCFL5	ENSCAFG00000024809	c.188-31431C>A
CCRCD0004	7	64547496	C	A	splice_region_variant&intron_variant	LOW	LAMA3	ENSCAFG00000018173	c.1741+4G>T
CCRCD0004	25	42097321	G	A	missense_variant	MODERATE	TRIP12	ENSCAFG00000010598	c.2540C>T	p.Pro847Leu
CCRCD0004	25	42097321	G	A	missense_variant	MODERATE	TRIP12	ENSCAFG00000010598	c.2594C>T	p.Pro865Leu
CCRCD0004	6	55156096	C	G	intron_variant	MODIFIER	ABCA4	ENSCAFG00000020121	c.4843-78C>G
CCRCD0004	6	55156096	C	G	intron_variant	MODIFIER	ABCA4	ENSCAFG00000020121	c.4837-78C>G
CCRCD0004	6	55156096	C	G	intron_variant	MODIFIER	ABCA4	ENSCAFG00000020121	c.4432-78C>G
CCRCD0004	10	26874849	C	A	intron_variant	MODIFIER	TRIOBP	ENSCAFG00000001480	c.4902+12G>T
CCRCD0004	10	26874849	C	A	intron_variant	MODIFIER	TRIOBP	ENSCAFG00000001480	c.132+12G>T
CCRCD0004	10	26874849	C	A	intron_variant	MODIFIER	TRIOBP	ENSCAFG00000001480	c.4881+12G>T
CCRCD0004	19	17869215	C	A	missense_variant	MODERATE	KIAA1109	ENSCAFG00000004022	c.11523G>T	p.Lys3841Asn
CCRCD0004	19	17869215	C	A	missense_variant	MODERATE	KIAA1109	ENSCAFG00000004022	c.11535G>T	p.Lys3845Asn
CCRCD0004	1	109919809	C	A	synonymous_variant	LOW	EML2	ENSCAFG00000004409	c.111C>A	p.Arg37Arg
CCRCD0004	1	109919809	C	A	upstream_gene_variant	MODIFIER	cfa-mir-330	ENSCAFG00000025625	n.-2329C>A
CCRCD0004	1	109919809	C	A	upstream_gene_variant	MODIFIER	EML2	ENSCAFG00000004409	c.-2025C>A
CCRCD0004	2	81880317	C	T	intron_variant	MODIFIER	PLEKHM2	ENSCAFG00000016184	c.70-19G>A
CCRCD0004	15	61472857	G	C	intron_variant	MODIFIER	ENSCAFG00000038158	ENSCAFG00000038158	n.129+8757G>C
CCRCD0004	1	114643317	C	A	missense_variant	MODERATE	CATSPERG	ENSCAFG00000005937	c.1918G>T	p.Val640Leu
CCRCD0004	26	19028769	G	T	intron_variant	MODIFIER	SGSM1	ENSCAFG00000011498	c.1800+11G>T
CCRCD0004	26	19028769	G	T	intron_variant	MODIFIER	SGSM1	ENSCAFG00000011498	c.1641+11G>T
CCRCD0004	9	31904301	C	A	3_prime_UTR_variant	MODIFIER	AKAP1	ENSCAFG00000017409	c.*8C>A
CCRCD0004	9	31904301	C	A	downstream_gene_variant	MODIFIER	AKAP1	ENSCAFG00000017409	c.*8C>A
CCRCD0004	2	35825705	T	C	synonymous_variant	LOW	DND1	ENSCAFG00000005888	c.993A>G	p.Ala331Ala
CCRCD0004	2	35825705	T	C	downstream_gene_variant	MODIFIER	ENSCAFG00000005869	ENSCAFG00000005869	c.*781T>C
CCRCD0004	2	35825705	T	C	downstream_gene_variant	MODIFIER	HARS	ENSCAFG00000005899	c.*2887A>G
CCRCD0004	9	52987369	G	A	synonymous_variant	LOW	LAMC3	ENSCAFG00000019927	c.2280C>T	p.Tyr760Tyr
CCRCD0004	9	52987369	G	A	synonymous_variant	LOW	LAMC3	ENSCAFG00000019927	c.2235C>T	p.Tyr745Tyr
CCRCD0004	17	36444770	A	T	missense_variant	MODERATE	MERTK	ENSCAFG00000007131	c.2522A>T	p.Asp841Val
CCRCD0004	17	36444770	A	T	missense_variant	MODERATE	MERTK	ENSCAFG00000007131	c.2519A>T	p.Asp840Val
CCRCD0004	24	17557963	G	T	intron_variant	MODIFIER	CDC25B	ENSCAFG00000006175	c.515+65C>A
CCRCD0004	24	17557963	G	T	intron_variant	MODIFIER	ADAM33	ENSCAFG00000006234	c.24+5003G>T
CCRCD0004	24	17557963	G	T	intron_variant	MODIFIER	CDC25B	ENSCAFG00000006175	c.404+65C>A
CCRCD0004	9	23641298	C	T	missense_variant	MODERATE	SRCIN1	ENSCAFG00000016614	c.1018C>T	p.Pro340Ser
CCRCD0004	9	23641298	C	T	splice_region_variant&intron_variant	LOW	SRCIN1	ENSCAFG00000016614	c.946+6C>T
CCRCD0004	20	46933268	G	A	missense_variant	MODERATE	EPHX3	ENSCAFG00000029522	c.25G>A	p.Gly9Arg
CCRCD0004	34	34390127	C	T	splice_region_variant&intron_variant	LOW	ENSCAFG00000014700	ENSCAFG00000014700	c.1484-8C>T
CCRCD0004	34	34390127	C	T	splice_region_variant&intron_variant	LOW	ENSCAFG00000014700	ENSCAFG00000014700	c.1433-8C>T
CCRCD0004	5	57287514	G	T	downstream_gene_variant	MODIFIER	PEX10	ENSCAFG00000019398	c.*2666C>A
CCRCD0004	5	57287514	G	T	intron_variant	MODIFIER	RER1	ENSCAFG00000019395	c.502-102G>T
CCRCD0004	5	57287514	G	T	intron_variant	MODIFIER	PLCH2	ENSCAFG00000019405	c.54+24809G>T
CCRCD0004	21	28047697	C	G	missense_variant	MODERATE	OR52A1	ENSCAFG00000029555	c.337G>C	p.Glu113Gln
CCRCD0004	2	68949525	C	A	missense_variant	MODERATE	LCK	ENSCAFG00000010625	c.4G>T	p.Gly2Cys
CCRCD0004	2	68949525	C	A	missense_variant	MODERATE	LCK	ENSCAFG00000010625	c.4G>T	p.Gly2Cys
CCRCD0004	26	17781863	C	A	stop_gained	HIGH	ACACB	ENSCAFG00000010991	c.5686G>T	p.Glu1896*
CCRCD0004	10	46065842	C	A	missense_variant	MODERATE	THADA	ENSCAFG00000002463	c.936G>T	p.Gln312His
CCRCD0004	37	6578698	G	A	stop_gained	HIGH	ENSCAFG00000010791	ENSCAFG00000010791	c.2134C>T	p.Gln712*
CCRCD0004	37	6578698	G	A	stop_gained	HIGH	ENSCAFG00000010791	ENSCAFG00000010791	c.2083C>T	p.Gln695*
CCRCD0004	12	419405	C	T	intron_variant	MODIFIER	PPP1R10	ENSCAFG00000000406	c.1768-25G>A
CCRCD0004	12	419405	C	T	intron_variant	MODIFIER	PPP1R10	ENSCAFG00000000406	c.1780-25G>A
CCRCD0004	5	32280661	C	A	intron_variant	MODIFIER	ENSCAFG00000016148	ENSCAFG00000016148	c.1014+9G>T
CCRCD0004	5	32280661	C	A	intron_variant	MODIFIER	ACADVL	ENSCAFG00000016016	c.1305-84973C>A
CCRCD0004	7	56006055	C	A	3_prime_UTR_variant	MODIFIER	NOL4	ENSCAFG00000017974	c.*14C>A
CCRCD0004	7	1025322	G	T	missense_variant	MODERATE	ENSCAFG00000010633	ENSCAFG00000010633	c.87G>T	p.Met29Ile
CCRCD0004	4	81073269	C	A	synonymous_variant	LOW	CDH10	ENSCAFG00000018996	c.987C>A	p.Ile329Ile
CCRCD0004	28	13875151	G	A	missense_variant	MODERATE	LBX1	ENSCAFG00000029111	c.320C>T	p.Ala107Val
CCRCD0004	25	49369205	G	A	intron_variant	MODIFIER	HDAC4	ENSCAFG00000012546	c.1096-40C>T
CCRCD0004	25	49921076	G	A	3_prime_UTR_variant	MODIFIER	NDUFA10	ENSCAFG00000012591	c.*21C>T
CCRCD0004	19	18005804	C	T	missense_variant	MODERATE	KIAA1109	ENSCAFG00000004022	c.922G>A	p.Glu308Lys
CCRCD0004	19	18005804	C	T	missense_variant	MODERATE	KIAA1109	ENSCAFG00000004022	c.922G>A	p.Glu308Lys
CCRCD0004	9	20748448	C	T	synonymous_variant	LOW	KCNH4	ENSCAFG00000015621	c.2367C>T	p.Gly789Gly
CCRCD0004	16	34137551	C	A	intron_variant	MODIFIER	DCTN6	ENSCAFG00000006518	c.35+95G>T
CCRCD0004	16	34137551	C	A	intron_variant	MODIFIER	DCTN6	ENSCAFG00000006518	c.24-1036G>T
CCRCD0004	X	9222662	C	A	missense_variant	MODERATE	FRMPD4	ENSCAFG00000011627	c.3059C>A	p.Thr1020Asn
CCRCD0004	2	11615552	C	A	synonymous_variant	LOW	ENSCAFG00000004142	ENSCAFG00000004142	c.477C>A	p.Val159Val
CCRCD0004	6	42373502	G	T	downstream_gene_variant	MODIFIER	SYPL2	ENSCAFG00000019831	c.*6642C>A
CCRCD0004	6	42373502	G	T	intron_variant	MODIFIER	ATXN7L2	ENSCAFG00000019829	c.89-171C>A
CCRCD0004	6	42373502	G	T	intron_variant	MODIFIER	ATXN7L2	ENSCAFG00000019829	c.20-171C>A
CCRCD0004	24	31217646	C	A	missense_variant	MODERATE	SRSF6	ENSCAFG00000009289	c.168C>A	p.Asn56Lys
CCRCD0004	24	31217646	C	A	missense_variant	MODERATE	SRSF6	ENSCAFG00000009289	c.168C>A	p.Asn56Lys
CCRCD0004	1	49518614	C	A	intron_variant	MODIFIER	PLG	ENSCAFG00000000758	c.950+9G>T
CCRCD0004	23	1964669	A	T	intron_variant	MODIFIER	TCAIM	ENSCAFG00000004423	c.797-61T>A
CCRCD0004	13	59421152	C	G	splice_region_variant&intron_variant	LOW	CSN1S1	ENSCAFG00000030389	c.10-8C>G
CCRCD0004	13	59421152	C	G	upstream_gene_variant	MODIFIER	ENSCAFG00000036784	ENSCAFG00000036784	n.-618G>C
CCRCD0004	13	59421152	C	G	downstream_gene_variant	MODIFIER	ENSCAFG00000040457	ENSCAFG00000040457	n.*868C>G
CCRCD0004	10	32534217	C	A	missense_variant	MODERATE	NUAK1	ENSCAFG00000001879	c.1880C>A	p.Pro627His
CCRCD0004	10	32534217	C	A	missense_variant	MODERATE	NUAK1	ENSCAFG00000001879	c.1544C>A	p.Pro515His
CCRCD0004	20	55664752	C	A	synonymous_variant	LOW	ZFR2	ENSCAFG00000019173	c.780C>A	p.Pro260Pro
CCRCD0004	1	106271083	G	T	missense_variant	MODERATE	MYBPC2	ENSCAFG00000002982	c.3021C>A	p.Phe1007Leu
CCRCD0004	1	106271083	G	T	downstream_gene_variant	MODIFIER	FAM71E1	ENSCAFG00000002974	c.*4877G>T
CCRCD0004	1	106271083	G	T	intron_variant	MODIFIER	C19orf81	ENSCAFG00000029175	c.45+35050C>A
CCRCD0004	19	46176957	G	A	intron_variant	MODIFIER	GTDC1	ENSCAFG00000025502	c.180-44C>T
CCRCD0004	19	46176957	G	A	intron_variant	MODIFIER	GTDC1	ENSCAFG00000025502	c.180-44C>T
CCRCD0004	26	10390416	C	A	missense_variant	MODERATE	OAS1	ENSCAFG00000023556	c.601C>A	p.Arg201Ser
CCRCD0004	28	10845861	G	A	upstream_gene_variant	MODIFIER	HOGA1	ENSCAFG00000009205	c.-3210G>A
CCRCD0004	28	10845861	G	A	upstream_gene_variant	MODIFIER	HOGA1	ENSCAFG00000009205	c.-14651G>A
CCRCD0004	28	10845861	G	A	intron_variant	MODIFIER	ANKRD2	ENSCAFG00000009185	c.732+97G>A
CCRCD0004	28	10845861	G	A	intron_variant	MODIFIER	ANKRD2	ENSCAFG00000009185	c.534+97G>A
CCRCD0004	10	45259320	G	T	synonymous_variant	LOW	FER1L5	ENSCAFG00000002411	c.2760C>A	p.Gly920Gly
CCRCD0004	10	45259320	G	T	synonymous_variant	LOW	FER1L5	ENSCAFG00000002411	c.2775C>A	p.Gly925Gly
CCRCD0004	10	45259320	G	T	synonymous_variant	LOW	FER1L5	ENSCAFG00000002411	c.2376C>A	p.Gly792Gly
CCRCD0004	X	123830704	C	A	downstream_gene_variant	MODIFIER	ENSCAFG00000037301	ENSCAFG00000037301	n.*924C>A
CCRCD0004	X	123830704	C	A	intergenic_region	MODIFIER	ENSCAFG00000037301-CHR_END	ENSCAFG00000037301-CHR_END	n.123830704C>A
CCRCD0004	14	46799659	C	A	missense_variant	MODERATE	DPY19L2	ENSCAFG00000003176	c.1817G>T	p.Gly606Val
CCRCD0004	14	46799659	C	A	upstream_gene_variant	MODIFIER	DPY19L2	ENSCAFG00000003176	c.-14G>T
CCRCD0004	5	58161175	C	A	synonymous_variant	LOW	WRAP73	ENSCAFG00000019485	c.1149G>T	p.Pro383Pro
CCRCD0004	5	58161175	C	A	downstream_gene_variant	MODIFIER	TPRG1L	ENSCAFG00000019482	c.*2436C>A
CCRCD0004	2	82036687	A	G	intron_variant	MODIFIER	CASP9	ENSCAFG00000016279	c.508+41A>G
CCRCD0004	2	82036687	A	G	intron_variant	MODIFIER	CASP9	ENSCAFG00000016279	c.519+30A>G
CCRCD0004	2	82036687	A	G	intron_variant	MODIFIER	CASP9	ENSCAFG00000016279	c.508+41A>G
CCRCD0004	9	33130533	C	A	synonymous_variant	LOW	MTMR4	ENSCAFG00000017513	c.576G>T	p.Arg192Arg
CCRCD0004	9	33130533	C	A	synonymous_variant	LOW	MTMR4	ENSCAFG00000017513	c.222G>T	p.Arg74Arg
CCRCD0004	2	63074913	C	A	missense_variant	MODERATE	TOX3	ENSCAFG00000009722	c.331C>A	p.Arg111Ser
CCRCD0004	7	2161116	C	A	synonymous_variant	LOW	CACNA1S	ENSCAFG00000010884	c.3687C>A	p.Arg1229Arg
CCRCD0004	24	39909037	A	G	upstream_gene_variant	MODIFIER	ENSCAFG00000011856	ENSCAFG00000011856	c.-36A>G
CCRCD0004	24	39909037	A	G	intergenic_region	MODIFIER	ENSCAFG00000036824-ENSCAFG00000011856	ENSCAFG00000036824-ENSCAFG00000011856	n.39909037A>G
CCRCD0004	12	4289024	C	T	intron_variant	MODIFIER	TCP11	ENSCAFG00000001287	c.1140+38G>A
CCRCD0004	12	4289024	C	T	intron_variant	MODIFIER	TCP11	ENSCAFG00000001287	c.918+38G>A
CCRCD0004	15	2646438	C	G	upstream_gene_variant	MODIFIER	COL9A2	ENSCAFG00000002997	c.-41C>G
CCRCD0004	15	2646438	C	G	upstream_gene_variant	MODIFIER	COL9A2	ENSCAFG00000002997	c.-298C>G
CCRCD0004	15	2646438	C	G	downstream_gene_variant	MODIFIER	ENSCAFG00000036517	ENSCAFG00000036517	n.*2399C>G
CCRCD0004	15	2646438	C	G	intergenic_region	MODIFIER	ENSCAFG00000036517-COL9A2	ENSCAFG00000036517-ENSCAFG00000002997	n.2646438C>G
CCRCD0004	21	15997460	A	C	missense_variant	MODERATE	ENSCAFG00000032623	ENSCAFG00000032623	c.1018T>G	p.Ser340Ala
CCRCD0004	21	15997460	A	C	upstream_gene_variant	MODIFIER	ENSCAFG00000004577	ENSCAFG00000004577	c.-3338T>G
CCRCD0004	23	13056812	C	A	missense_variant	MODERATE	STT3B	ENSCAFG00000005423	c.935G>T	p.Gly312Val
CCRCD0004	20	49456875	G	T	synonymous_variant	LOW	MAN2B1	ENSCAFG00000017257	c.1833G>T	p.Arg611Arg
CCRCD0004	20	49456875	G	T	upstream_gene_variant	MODIFIER	ZNF791	ENSCAFG00000030317	c.-67871G>T
CCRCD0004	28	25286574	G	T	missense_variant	MODERATE	ABLIM1	ENSCAFG00000011513	c.1421C>A	p.Pro474His
CCRCD0004	28	25286574	G	T	missense_variant	MODERATE	ABLIM1	ENSCAFG00000011513	c.1193C>A	p.Pro398His
CCRCD0004	9	54888578	C	A	synonymous_variant	LOW	PKN3	ENSCAFG00000020045	c.279G>T	p.Pro93Pro
CCRCD0004	9	54888578	C	A	synonymous_variant	LOW	PKN3	ENSCAFG00000020045	c.264G>T	p.Pro88Pro
CCRCD0004	15	6965789	C	T	synonymous_variant	LOW	ENSCAFG00000030692	ENSCAFG00000030692	c.831G>A	p.Gly277Gly
CCRCD0004	15	6965789	C	T	upstream_gene_variant	MODIFIER	ZMYM6	ENSCAFG00000003599	c.-1866C>T
CCRCD0004	15	6965789	C	T	upstream_gene_variant	MODIFIER	ZMYM6	ENSCAFG00000003599	c.-1866C>T
CCRCD0004	12	32354873	C	A	intron_variant	MODIFIER	LMBRD1	ENSCAFG00000002545	c.500+25G>T
CCRCD0004	12	4578748	C	T	missense_variant	MODERATE	PPARD	ENSCAFG00000001310	c.1211C>T	p.Ala404Val
CCRCD0004	16	45233149	A	C	3_prime_UTR_variant	MODIFIER	UFSP2	ENSCAFG00000007558	c.*3185A>C
CCRCD0004	16	45233149	A	C	intron_variant	MODIFIER	ANKRD37	ENSCAFG00000007563	c.27+98T>G
CCRCD0004	34	11331199	C	A	missense_variant	MODERATE	SLC6A19	ENSCAFG00000025130	c.1626G>T	p.Met542Ile
CCRCD0004	34	11331199	C	A	upstream_gene_variant	MODIFIER	SLC6A18	ENSCAFG00000010459	c.-3796G>T
CCRCD0004	2	54507723	G	A	splice_region_variant&synonymous_variant	LOW	OCLN	ENSCAFG00000007805	c.909G>A	p.Val303Val
CCRCD0004	2	54507723	G	A	splice_region_variant&synonymous_variant	LOW	OCLN	ENSCAFG00000007805	c.792G>A	p.Val264Val
CCRCD0004	2	54507723	G	A	synonymous_variant	LOW	OCLN	ENSCAFG00000007805	c.792G>A	p.Val264Val
CCRCD0004	1	93008972	C	A	synonymous_variant	LOW	SPATA6L	ENSCAFG00000002072	c.699G>T	p.Gly233Gly
CCRCD0004	1	93008972	C	A	synonymous_variant	LOW	SPATA6L	ENSCAFG00000002072	c.534G>T	p.Gly178Gly
CCRCD0004	9	1673531	C	A	synonymous_variant	LOW	TBC1D16	ENSCAFG00000005578	c.243C>A	p.Val81Val
CCRCD0004	18	50650497	C	T	intron_variant	MODIFIER	ENSCAFG00000012306	ENSCAFG00000012306	c.1192-63C>T
CCRCD0004	18	50650497	C	T	intron_variant	MODIFIER	ENSCAFG00000012306	ENSCAFG00000012306	c.1192-63C>T
CCRCD0004	5	61958655	A	G	missense_variant	MODERATE	RERE	ENSCAFG00000019688	c.122T>C	p.Leu41Pro
CCRCD0004	14	19912673	C	T	intron_variant	MODIFIER	COL1A2	ENSCAFG00000002069	c.2565+63C>T
CCRCD0004	1	116881456	C	G	upstream_gene_variant	MODIFIER	ENSCAFG00000006797	ENSCAFG00000006797	c.-4267G>C
CCRCD0004	1	116881456	C	G	downstream_gene_variant	MODIFIER	HSPB6	ENSCAFG00000006801	c.*1513C>G
CCRCD0004	1	116881456	C	G	intron_variant	MODIFIER	LIN37	ENSCAFG00000006824	c.445-24G>C
CCRCD0004	2	81234524	C	G	synonymous_variant	LOW	CROCC	ENSCAFG00000015879	c.4167G>C	p.Leu1389Leu
CCRCD0004	2	81234524	C	G	synonymous_variant	LOW	CROCC	ENSCAFG00000015879	c.4167G>C	p.Leu1389Leu
CCRCD0004	31	36269512	G	A	intron_variant	MODIFIER	PRDM15	ENSCAFG00000010223	c.715-81C>T
CCRCD0004	31	36269512	G	A	intron_variant	MODIFIER	PRDM15	ENSCAFG00000010223	c.-9-4043C>T
CCRCD0004	20	42012943	C	A	synonymous_variant	LOW	PRSS45	ENSCAFG00000013645	c.231C>A	p.Leu77Leu
CCRCD0004	33	13727493	C	T	intron_variant	MODIFIER	MYH15	ENSCAFG00000010154	c.1386+25G>A
CCRCD0004	20	53059144	G	A	missense_variant	MODERATE	MYO1F	ENSCAFG00000018540	c.2143C>T	p.Arg715Trp
CCRCD0004	1	112580692	G	A	intron_variant	MODIFIER	ENSCAFG00000005006	ENSCAFG00000005006	c.1251-16C>T
CCRCD0004	1	112580692	G	A	intron_variant	MODIFIER	ENSCAFG00000032618	ENSCAFG00000032618	c.847+3548G>A
CCRCD0004	1	112580692	G	A	intron_variant	MODIFIER	ENSCAFG00000005006	ENSCAFG00000005006	c.1101-16C>T
CCRCD0004	10	618113	C	A	missense_variant	MODERATE	ENSCAFG00000000118	ENSCAFG00000000118	c.555G>T	p.Trp185Cys
CCRCD0004	10	618113	C	A	downstream_gene_variant	MODIFIER	ENSCAFG00000000119	ENSCAFG00000000119	c.*3836G>T
CCRCD0004	10	618113	C	A	downstream_gene_variant	MODIFIER	ENSCAFG00000000119	ENSCAFG00000000119	c.*3836G>T
CCRCD0004	9	49016990	C	T	stop_gained	HIGH	NOTCH1	ENSCAFG00000019633	c.7381C>T	p.Gln2461*
CCRCD0004	9	49016990	C	T	stop_gained	HIGH	NOTCH1	ENSCAFG00000019633	c.6532C>T	p.Gln2178*
CCRCD0004	9	49016990	C	T	intron_variant	MODIFIER	GPSM1	ENSCAFG00000019694	c.1205-20345G>A
CCRCD0004	20	54669163	A	G	missense_variant	MODERATE	ENSCAFG00000018859	ENSCAFG00000018859	c.5389A>G	p.Lys1797Glu
CCRCD0004	31	33010287	C	A	intron_variant	MODIFIER	KCNJ6	ENSCAFG00000009812	c.-28+94G>T
CCRCD0004	13	43938945	T	A	intron_variant	MODIFIER	TXK	ENSCAFG00000024725	c.653+37A>T
CCRCD0004	12	1246444	A	G	missense_variant	MODERATE	VWA7	ENSCAFG00000000630	c.2566T>C	p.Ser856Pro
CCRCD0004	12	1246444	A	G	downstream_gene_variant	MODIFIER	ENSCAFG00000000626	ENSCAFG00000000626	c.*3520A>G
CCRCD0004	12	1246444	A	G	downstream_gene_variant	MODIFIER	SAPCD1	ENSCAFG00000000628	c.*1027A>G
CCRCD0004	12	1246444	A	G	downstream_gene_variant	MODIFIER	ENSCAFG00000000626	ENSCAFG00000000626	c.*3520A>G
CCRCD0004	1	273589	C	A	missense_variant	MODERATE	ENPP1	ENSCAFG00000000001	c.1354G>T	p.Asp452Tyr
CCRCD0004	1	273589	C	A	intron_variant	MODIFIER	ENSCAFG00000030108	ENSCAFG00000030108	c.106-960C>A
CCRCD0004	33	18013585	T	C	intron_variant	MODIFIER	NAA50	ENSCAFG00000010694	c.170-22A>G
CCRCD0004	17	60202835	C	A	missense_variant	MODERATE	SEMA6C	ENSCAFG00000012473	c.279G>T	p.Glu93Asp
CCRCD0004	12	2653013	C	A	downstream_gene_variant	MODIFIER	RXRB	ENSCAFG00000000912	c.*5162G>T
CCRCD0004	12	2653013	C	A	intron_variant	MODIFIER	COL11A2	ENSCAFG00000000903	c.83-79G>T
CCRCD0004	12	2653013	C	A	intron_variant	MODIFIER	COL11A2	ENSCAFG00000000903	c.83-79G>T
CCRCD0004	10	16735867	C	A	synonymous_variant	LOW	ENSCAFG00000000579	ENSCAFG00000000579	c.528C>A	p.Pro176Pro
CCRCD0004	10	16735867	C	A	upstream_gene_variant	MODIFIER	CPT1B	ENSCAFG00000000586	c.-1762C>A
CCRCD0004	10	16735867	C	A	intron_variant	MODIFIER	NCAPH2	ENSCAFG00000000603	c.1705+54505G>T
CCRCD0004	26	38624253	G	C	synonymous_variant	LOW	ENSCAFG00000029090	ENSCAFG00000029090	c.987G>C	p.Pro329Pro
CCRCD0004	26	38624253	G	C	downstream_gene_variant	MODIFIER	LIPM	ENSCAFG00000023511	c.*1910G>C
CCRCD0004	26	38624253	G	C	intron_variant	MODIFIER	ANKRD22	ENSCAFG00000029297	c.400-48C>G
CCRCD0004	26	501565	G	A	synonymous_variant	LOW	LRCOL1	ENSCAFG00000023461	c.162G>A	p.Pro54Pro
CCRCD0004	26	501565	G	A	upstream_gene_variant	MODIFIER	ENSCAFG00000036025	ENSCAFG00000036025	n.-4917G>A
CCRCD0004	20	56446194	C	A	synonymous_variant	LOW	SGTA	ENSCAFG00000019382	c.597C>A	p.Leu199Leu
CCRCD0004	X	121470696	A	T	stop_gained	HIGH	DUSP9	ENSCAFG00000019241	c.667A>T	p.Lys223*
CCRCD0004	23	8854156	C	A	synonymous_variant	LOW	XIRP1	ENSCAFG00000028862	c.1707G>T	p.Arg569Arg
CCRCD0004	12	23842925	C	A	intron_variant	MODIFIER	DST	ENSCAFG00000002413	c.11445+17G>T
CCRCD0004	12	23842925	C	A	intron_variant	MODIFIER	DST	ENSCAFG00000002413	c.3676-1189G>T
CCRCD0004	26	22788608	C	T	synonymous_variant	LOW	NIPSNAP1	ENSCAFG00000012291	c.723G>A	p.Leu241Leu
CCRCD0004	26	22788608	C	T	upstream_gene_variant	MODIFIER	THOC5	ENSCAFG00000012262	c.-5847G>A
CCRCD0004	7	2147810	C	T	missense_variant	MODERATE	CACNA1S	ENSCAFG00000010884	c.2630C>T	p.Ala877Val
CCRCD0004	12	15182367	C	A	intron_variant	MODIFIER	ADGRF1	ENSCAFG00000002068	c.505+14G>T
CCRCD0004	24	262798	C	T	splice_region_variant&synonymous_variant	LOW	GZF1	ENSCAFG00000005142	c.1785G>A	p.Ser595Ser
CCRCD0004	24	262798	C	T	splice_region_variant&synonymous_variant	LOW	GZF1	ENSCAFG00000005142	c.1773G>A	p.Ser591Ser
CCRCD0004	24	262798	C	T	upstream_gene_variant	MODIFIER	ENSCAFG00000028807	ENSCAFG00000028807	c.-4565G>A
CCRCD0004	24	262798	C	T	downstream_gene_variant	MODIFIER	NAPB	ENSCAFG00000005130	c.*7296C>T
CCRCD0004	3	59852150	C	A	missense_variant	MODERATE	ABLIM2	ENSCAFG00000014530	c.1811G>T	p.Arg604Leu
CCRCD0004	3	59852150	C	A	downstream_gene_variant	MODIFIER	ABLIM2	ENSCAFG00000014530	c.*207G>T
CCRCD0004	3	59852150	C	A	downstream_gene_variant	MODIFIER	ABLIM2	ENSCAFG00000014530	c.*207G>T
CCRCD0004	20	6392761	C	A	missense_variant	MODERATE	SYN2	ENSCAFG00000004994	c.620G>T	p.Gly207Val
CCRCD0004	23	1136353	C	G	intron_variant	MODIFIER	CST7	ENSCAFG00000004318	c.76+28C>G
CCRCD0004	11	45128227	T	A	intron_variant	MODIFIER	PLAA	ENSCAFG00000001698	c.1499-60A>T
CCRCD0004	11	45128227	T	A	intron_variant	MODIFIER	PLAA	ENSCAFG00000001698	c.1490-60A>T
CCRCD0004	9	42712579	C	A	synonymous_variant	LOW	SLC13A2	ENSCAFG00000018692	c.1677C>A	p.Pro559Pro
CCRCD0004	6	9854343	C	T	intron_variant	MODIFIER	CYP3A12	ENSCAFG00000014877	c.319-27G>A
CCRCD0004	2	58571406	C	A	missense_variant	MODERATE	TEPP	ENSCAFG00000031082	c.50G>T	p.Ser17Ile
CCRCD0004	2	58571406	C	A	5_prime_UTR_variant	MODIFIER	TEPP	ENSCAFG00000031082	c.-99G>T
CCRCD0004	35	9723761	C	A	intron_variant	MODIFIER	ENSCAFG00000009645	ENSCAFG00000009645	c.360+70G>T
CCRCD0004	30	4623926	G	A	splice_region_variant&intron_variant	LOW	MEIS2	ENSCAFG00000008498	c.243-8C>T
CCRCD0004	30	4623926	G	A	splice_region_variant&intron_variant	LOW	MEIS2	ENSCAFG00000008498	c.246-8C>T
CCRCD0004	30	4623926	G	A	splice_region_variant&intron_variant	LOW	MEIS2	ENSCAFG00000008498	c.195-8C>T
CCRCD0004	30	4623926	G	A	upstream_gene_variant	MODIFIER	ENSCAFG00000035114	ENSCAFG00000035114	n.-4466G>A
CCRCD0004	17	63964374	G	T	synonymous_variant	LOW	ENSCAFG00000019739	ENSCAFG00000019739	c.693G>T	p.Leu231Leu
CCRCD0004	17	6448077	C	A	splice_region_variant&intron_variant	LOW	ASAP2	ENSCAFG00000003370	c.420+8C>A
CCRCD0004	17	6448077	C	A	splice_region_variant&intron_variant	LOW	ASAP2	ENSCAFG00000003370	c.420+8C>A
CCRCD0004	18	51624595	C	A	missense_variant	MODERATE	EHBP1L1	ENSCAFG00000013463	c.1555G>T	p.Gly519Trp
CCRCD0004	18	51624595	C	A	upstream_gene_variant	MODIFIER	EHBP1L1	ENSCAFG00000013463	c.-132G>T
CCRCD0004	3	62169392	C	T	missense_variant	MODERATE	WHSC1	ENSCAFG00000014951	c.3737G>A	p.Gly1246Asp
CCRCD0004	3	62169392	C	T	missense_variant	MODERATE	WHSC1	ENSCAFG00000014951	c.3728G>A	p.Gly1243Asp
CCRCD0004	3	62169392	C	T	downstream_gene_variant	MODIFIER	NELFA	ENSCAFG00000014927	c.*5486C>T
CCRCD0004	3	62169392	C	T	downstream_gene_variant	MODIFIER	ENSCAFG00000028375	ENSCAFG00000028375	n.*1569G>A
CCRCD0004	7	6075292	C	A	intron_variant	MODIFIER	ENSCAFG00000038987	ENSCAFG00000038987	n.38+26482C>A
CCRCD0004	7	6075292	C	A	intron_variant	MODIFIER	PIGR	ENSCAFG00000011496	c.1699+22G>T
CCRCD0004	2	71343719	C	A	missense_variant	MODERATE	PTPRU	ENSCAFG00000011524	c.820G>T	p.Val274Phe
CCRCD0004	2	71343719	C	A	missense_variant	MODERATE	PTPRU	ENSCAFG00000011524	c.820G>T	p.Val274Phe
CCRCD0004	15	14129177	C	A	intron_variant	MODIFIER	RAD54L	ENSCAFG00000004272	c.478-40G>T
CCRCD0004	4	36741916	C	A	downstream_gene_variant	MODIFIER	GPRIN1	ENSCAFG00000023831	c.*2474C>A
CCRCD0004	4	36741916	C	A	intron_variant	MODIFIER	ENSCAFG00000033921	ENSCAFG00000033921	n.533-31711G>T
CCRCD0004	4	36741916	C	A	intron_variant	MODIFIER	CDHR2	ENSCAFG00000016657	c.3798+23G>T
CCRCD0004	4	36741916	C	A	intron_variant	MODIFIER	CDHR2	ENSCAFG00000016657	c.3796-680G>T
CCRCD0004	27	42435035	C	T	intron_variant	MODIFIER	KDM5A	ENSCAFG00000015781	c.367-49G>A
CCRCD0004	20	56149638	C	A	missense_variant	MODERATE	TLE2	ENSCAFG00000019293	c.815C>A	p.Ala272Asp
CCRCD0004	12	11539443	T	C	downstream_gene_variant	MODIFIER	MEA1	ENSCAFG00000001756	c.*1346A>G
CCRCD0004	12	11539443	T	C	intron_variant	MODIFIER	PPP2R5D	ENSCAFG00000001753	c.1678-21T>C
CCRCD0004	12	11539443	T	C	intron_variant	MODIFIER	PTCRA	ENSCAFG00000031615	c.523+64616T>C
CCRCD0004	20	53726432	C	A	intron_variant	MODIFIER	SLC25A23	ENSCAFG00000018643	c.484-58C>A
CCRCD0004	14	17860326	C	A	missense_variant	MODERATE	KRIT1	ENSCAFG00000001961	c.821G>T	p.Ser274Ile
CCRCD0004	14	17860326	C	A	missense_variant	MODERATE	KRIT1	ENSCAFG00000001961	c.821G>T	p.Ser274Ile
CCRCD0004	14	17860326	C	A	intron_variant	MODIFIER	ENSCAFG00000001969	ENSCAFG00000001969	c.-92+23104C>A
CCRCD0004	3	47109382	C	A	downstream_gene_variant	MODIFIER	CHD2	ENSCAFG00000010998	c.*14G>T
CCRCD0004	3	47109382	C	A	intron_variant	MODIFIER	CHD2	ENSCAFG00000010998	c.5189+12G>T
CCRCD0004	3	47109382	C	A	intron_variant	MODIFIER	CHD2	ENSCAFG00000010998	c.5162+12G>T
CCRCD0004	3	53883421	C	A	missense_variant	MODERATE	ZSCAN2	ENSCAFG00000012858	c.1178C>A	p.Pro393His
CCRCD0004	3	53883421	C	A	missense_variant	MODERATE	ZSCAN2	ENSCAFG00000012858	c.1178C>A	p.Pro393His
CCRCD0004	4	75351215	T	G	synonymous_variant	LOW	ENSCAFG00000023022	ENSCAFG00000023022	c.5025A>C	p.Pro1675Pro
CCRCD0004	4	75351215	T	G	downstream_gene_variant	MODIFIER	ENSCAFG00000023022	ENSCAFG00000023022	c.*654A>C
CCRCD0004	15	18444976	T	C	missense_variant	MODERATE	CHD8	ENSCAFG00000005626	c.4316A>G	p.His1439Arg
CCRCD0004	15	18444976	T	C	missense_variant	MODERATE	CHD8	ENSCAFG00000005626	c.3164A>G	p.His1055Arg
CCRCD0004	15	18444976	T	C	upstream_gene_variant	MODIFIER	ENSCAFG00000026176	ENSCAFG00000026176	n.-3258A>G
CCRCD0004	15	40995403	G	T	intron_variant	MODIFIER	PARPBP	ENSCAFG00000007291	c.385-61G>T
CCRCD0004	16	24259398	C	A	upstream_gene_variant	MODIFIER	SFRP1	ENSCAFG00000005737	c.-82C>A
CCRCD0004	16	24259398	C	A	intergenic_region	MODIFIER	GOLGA7-SFRP1	ENSCAFG00000005733-ENSCAFG00000005737	n.24259398C>A
CCRCD0004	20	2074706	C	A	splice_region_variant&intron_variant	LOW	SEC61A1	ENSCAFG00000004107	c.239-3C>A
CCRCD0004	20	2074706	C	A	splice_region_variant&intron_variant	LOW	SEC61A1	ENSCAFG00000004107	c.215-3C>A
CCRCD0004	15	29271496	A	T	intron_variant	MODIFIER	CEP290	ENSCAFG00000006027	c.495+13T>A
CCRCD0004	15	29271496	A	T	intron_variant	MODIFIER	CEP290	ENSCAFG00000006027	c.495+13T>A
CCRCD0004	1	94101101	A	T	synonymous_variant	LOW	SPATA31E1	ENSCAFG00000002137	c.1131T>A	p.Gly377Gly
CCRCD0004	1	94101101	A	T	synonymous_variant	LOW	SPATA31E1	ENSCAFG00000002137	c.1116T>A	p.Gly372Gly
CCRCD0004	11	37763425	C	A	intron_variant	MODIFIER	SH3GL2	ENSCAFG00000001567	c.520-95C>A
CCRCD0004	27	4647493	C	A	synonymous_variant	LOW	ENSCAFG00000008318	ENSCAFG00000008318	c.546G>T	p.Gly182Gly
CCRCD0004	27	4647493	C	A	intron_variant	MODIFIER	ENSCAFG00000008318	ENSCAFG00000008318	c.559-2734G>T
CCRCD0004	2	57242356	C	T	intron_variant	MODIFIER	HEXB	ENSCAFG00000008292	c.604+47C>T
CCRCD0004	30	30759543	C	A	missense_variant	MODERATE	MAP2K1	ENSCAFG00000017298	c.1165C>A	p.His389Asn
CCRCD0004	30	30759543	C	A	3_prime_UTR_variant	MODIFIER	MAP2K1	ENSCAFG00000017298	c.*20C>A
CCRCD0004	30	30759543	C	A	downstream_gene_variant	MODIFIER	SNAPC5	ENSCAFG00000017304	c.*3657G>T
CCRCD0004	34	36830620	C	A	intron_variant	MODIFIER	NCEH1	ENSCAFG00000029357	c.368-52G>T
CCRCD0004	15	24406745	C	A	missense_variant	MODERATE	METTL25	ENSCAFG00000005910	c.1049C>A	p.Thr350Lys
CCRCD0004	15	24406745	C	A	missense_variant	MODERATE	METTL25	ENSCAFG00000005910	c.812C>A	p.Thr271Lys
CCRCD0004	28	10853041	C	A	missense_variant	MODERATE	C10orf62	ENSCAFG00000025366	c.203C>A	p.Thr68Asn
CCRCD0004	28	10853041	C	A	downstream_gene_variant	MODIFIER	ANKRD2	ENSCAFG00000009185	c.*4807C>A
CCRCD0004	28	10853041	C	A	downstream_gene_variant	MODIFIER	ANKRD2	ENSCAFG00000009185	c.*4807C>A
CCRCD0004	28	10853041	C	A	intron_variant	MODIFIER	HOGA1	ENSCAFG00000009205	c.187+3784C>A
CCRCD0004	28	10853041	C	A	intron_variant	MODIFIER	HOGA1	ENSCAFG00000009205	c.-87+3784C>A
CCRCD0004	20	44571523	C	A	missense_variant	MODERATE	ELL	ENSCAFG00000014770	c.515C>A	p.Ala172Asp
CCRCD0004	20	43958674	G	A	missense_variant	MODERATE	NCAN	ENSCAFG00000014218	c.2840C>T	p.Ala947Val
CCRCD0004	26	8730440	C	G	synonymous_variant	LOW	CUX2	ENSCAFG00000008575	c.6C>G	p.Ala2Ala
CCRCD0004	5	63481331	G	C	missense_variant	MODERATE	KIF1B	ENSCAFG00000019785	c.3175G>C	p.Glu1059Gln
CCRCD0004	5	63481331	G	C	missense_variant	MODERATE	KIF1B	ENSCAFG00000019785	c.1771G>C	p.Glu591Gln
CCRCD0004	36	22249166	C	A	missense_variant	MODERATE	ENSCAFG00000014025	ENSCAFG00000014025	c.41887G>T	p.Ala13963Ser
CCRCD0004	26	24101342	G	A	intron_variant	MODIFIER	SMTN	ENSCAFG00000012922	c.2179+71G>A
CCRCD0004	20	55787691	T	C	synonymous_variant	LOW	PIP5K1C	ENSCAFG00000019205	c.1344T>C	p.Ser448Ser
CCRCD0004	20	55787691	T	C	synonymous_variant	LOW	PIP5K1C	ENSCAFG00000019205	c.1344T>C	p.Ser448Ser
CCRCD0004	20	55787691	T	C	intron_variant	MODIFIER	ENSCAFG00000036263	ENSCAFG00000036263	n.341+11817A>G
CCRCD0004	1	111442673	G	T	stop_gained	HIGH	IRGC	ENSCAFG00000004727	c.998C>A	p.Ser333*
CCRCD0004	1	111442673	G	T	downstream_gene_variant	MODIFIER	SMG9	ENSCAFG00000004726	c.*7547G>T
CCRCD0004	14	36573062	G	A	intron_variant	MODIFIER	ENSCAFG00000002739	ENSCAFG00000002739	c.648-58C>T
CCRCD0004	18	51351845	C	A	missense_variant	MODERATE	ENSCAFG00000028476	ENSCAFG00000028476	c.177G>T	p.Gln59His
CCRCD0004	18	51351845	C	A	upstream_gene_variant	MODIFIER	C11orf68	ENSCAFG00000031323	c.-1367C>A
CCRCD0004	5	32649722	G	A	missense_variant	MODERATE	DNAH2	ENSCAFG00000016786	c.6269G>A	p.Gly2090Asp
CCRCD0004	12	4456720	C	A	stop_gained	HIGH	ZNF76	ENSCAFG00000001304	c.585C>A	p.Tyr195*
CCRCD0004	20	8534314	A	G	upstream_gene_variant	MODIFIER	CPNE9	ENSCAFG00000005432	c.-4992T>C
CCRCD0004	20	8534314	A	G	intron_variant	MODIFIER	MTMR14	ENSCAFG00000005459	c.1608-21T>C
CCRCD0004	1	108083368	G	A	missense_variant	MODERATE	C19orf68	ENSCAFG00000004041	c.2552C>T	p.Ala851Val
CCRCD0004	18	8283010	C	A	missense_variant	MODERATE	INHBA	ENSCAFG00000003550	c.491C>A	p.Ala164Asp
CCRCD0004	17	21388045	C	T	synonymous_variant	LOW	KRTCAP3	ENSCAFG00000004874	c.87C>T	p.Gly29Gly
CCRCD0004	17	21388045	C	T	downstream_gene_variant	MODIFIER	NRBP1	ENSCAFG00000004954	c.*1029C>T
CCRCD0004	17	21388045	C	T	downstream_gene_variant	MODIFIER	IFT172	ENSCAFG00000005048	c.*1485G>A
CCRCD0004	2	59248533	C	A	intron_variant	MODIFIER	ENSCAFG00000032334	ENSCAFG00000032334	c.31+28093C>A
CCRCD0004	2	59248533	C	A	intron_variant	MODIFIER	CPNE2	ENSCAFG00000008855	c.780+15G>T
CCRCD0004	5	76150827	G	T	missense_variant	MODERATE	GLG1	ENSCAFG00000020113	c.2164G>T	p.Gly722Trp
CCRCD0004	1	102844361	C	A	missense_variant&splice_region_variant	MODERATE	LENG9	ENSCAFG00000024627	c.815C>A	p.Ala272Asp
CCRCD0004	1	102844361	C	A	downstream_gene_variant	MODIFIER	CDC42EP5	ENSCAFG00000029267	c.*1848C>A
CCRCD0004	1	102844361	C	A	downstream_gene_variant	MODIFIER	LENG8	ENSCAFG00000002649	c.*1600G>T
CCRCD0004	1	110426896	C	A	missense_variant	MODERATE	CLASRP	ENSCAFG00000004587	c.207G>T	p.Trp69Cys
CCRCD0004	19	30548402	C	A	missense_variant	MODERATE	SCTR	ENSCAFG00000004889	c.357C>A	p.Asp119Glu
CCRCD0004	28	21272994	C	A	intron_variant	MODIFIER	XPNPEP1	ENSCAFG00000010661	c.1697-47G>T
CCRCD0004	28	21272994	C	A	intron_variant	MODIFIER	XPNPEP1	ENSCAFG00000010661	c.1568-47G>T
CCRCD0004	X	58342497	C	A	synonymous_variant	LOW	ABCB7	ENSCAFG00000017214	c.1740G>T	p.Ala580Ala
CCRCD0004	29	24945127	G	A	missense_variant	MODERATE	PEX2	ENSCAFG00000008326	c.173C>T	p.Ala58Val
CCRCD0004	29	24945127	G	A	intron_variant	MODIFIER	ENSCAFG00000034964	ENSCAFG00000034964	n.156-912G>A
CCRCD0004	6	6494101	C	A	synonymous_variant	LOW	CLDN4	ENSCAFG00000012523	c.45G>T	p.Val15Val
CCRCD0004	6	6494101	C	A	downstream_gene_variant	MODIFIER	WBSCR27	ENSCAFG00000012503	c.*1230C>A
CCRCD0004	27	21274710	C	G	downstream_gene_variant	MODIFIER	ITPR2	ENSCAFG00000011345	c.*17C>G
CCRCD0004	27	21274710	C	G	intergenic_region	MODIFIER	ITPR2-SSPN	ENSCAFG00000011345-ENSCAFG00000011392	n.21274710C>G
CCRCD0004	18	54682330	C	A	missense_variant	MODERATE	FEN1	ENSCAFG00000030542	c.573G>T	p.Met191Ile
CCRCD0004	18	13035202	T	A	missense_variant	MODERATE	DUS4L	ENSCAFG00000003919	c.16A>T	p.Ile6Leu
CCRCD0004	18	13035202	T	A	upstream_gene_variant	MODIFIER	COG5	ENSCAFG00000003929	c.-4687T>A
CCRCD0004	34	13199695	C	A	missense_variant&splice_region_variant	MODERATE	PEX5L	ENSCAFG00000011494	c.869G>T	p.Gly290Val
CCRCD0004	34	13199695	C	A	missense_variant&splice_region_variant	MODERATE	PEX5L	ENSCAFG00000011494	c.869G>T	p.Gly290Val
CCRCD0004	18	25523818	C	T	intron_variant	MODIFIER	B4GALNT4	ENSCAFG00000006492	c.409+20C>T
CCRCD0004	18	25523818	C	T	intron_variant	MODIFIER	B4GALNT4	ENSCAFG00000006492	c.70-2765C>T
CCRCD0004	18	25523818	C	T	intron_variant	MODIFIER	B4GALNT4	ENSCAFG00000006492	c.409+20C>T
CCRCD0004	7	15264432	C	A	synonymous_variant	LOW	CACNA1E	ENSCAFG00000013004	c.7218C>A	p.Leu2406Leu
CCRCD0004	1	91017091	C	A	synonymous_variant	LOW	ENSCAFG00000002027	ENSCAFG00000002027	c.423C>A	p.Pro141Pro
CCRCD0004	1	91017091	C	A	intron_variant	MODIFIER	ENSCAFG00000038697	ENSCAFG00000038697	n.173-19423C>A
CCRCD0004	3	62670258	A	G	synonymous_variant	LOW	UVSSA	ENSCAFG00000015039	c.858T>C	p.Ser286Ser
CCRCD0004	2	64993436	C	A	intron_variant	MODIFIER	BRD7	ENSCAFG00000009860	c.1087+42C>A
CCRCD0004	2	64993436	C	A	intron_variant	MODIFIER	BRD7	ENSCAFG00000009860	c.658+42C>A
CCRCD0004	8	70385336	C	A	stop_gained	HIGH	TECPR2	ENSCAFG00000018054	c.2469C>A	p.Tyr823*
CCRCD0004	8	70385336	C	A	intron_variant	MODIFIER	ENSCAFG00000038595	ENSCAFG00000038595	n.1183+56983G>T
CCRCD0004	8	70385336	C	A	intron_variant	MODIFIER	ENSCAFG00000038595	ENSCAFG00000038595	n.929+57237G>T
CCRCD0004	16	15379880	A	G	downstream_gene_variant	MODIFIER	WDR86	ENSCAFG00000004878	c.*4455T>C
CCRCD0004	16	15379880	A	G	downstream_gene_variant	MODIFIER	WDR86	ENSCAFG00000004878	c.*5064T>C
CCRCD0004	16	15379880	A	G	intron_variant	MODIFIER	NUB1	ENSCAFG00000004876	c.1488+44A>G
CCRCD0004	16	15379880	A	G	intron_variant	MODIFIER	NUB1	ENSCAFG00000004876	c.1491+44A>G
CCRCD0004	2	55800089	C	A	intron_variant	MODIFIER	TNPO1	ENSCAFG00000008081	c.76+105C>A
CCRCD0004	17	7511585	C	T	synonymous_variant	LOW	NOL10	ENSCAFG00000003435	c.1338G>A	p.Leu446Leu
CCRCD0004	5	40426979	C	A	missense_variant&splice_region_variant	MODERATE	ULK2	ENSCAFG00000018126	c.2102C>A	p.Ala701Asp
CCRCD0004	4	68539430	C	T	missense_variant	MODERATE	CARD6	ENSCAFG00000018612	c.2057G>A	p.Arg686His
CCRCD0004	4	68539430	C	T	missense_variant	MODERATE	CARD6	ENSCAFG00000018612	c.2132G>A	p.Arg711His
CCRCD0004	4	68539430	C	T	missense_variant	MODERATE	CARD6	ENSCAFG00000018612	c.2057G>A	p.Arg686His
CCRCD0004	5	41141232	C	A	intron_variant	MODIFIER	PRPSAP2	ENSCAFG00000018248	c.529-76G>T
CCRCD0004	14	40302896	C	A	missense_variant	MODERATE	HOXA4	ENSCAFG00000002948	c.874G>T	p.Gly292Trp
CCRCD0004	6	15886678	C	A	missense_variant	MODERATE	CYP2W1	ENSCAFG00000011551	c.629G>T	p.Gly210Val
CCRCD0004	6	15886678	C	A	downstream_gene_variant	MODIFIER	C7orf50	ENSCAFG00000011773	c.*4832C>A
CCRCD0004	20	44897733	C	T	missense_variant	MODERATE	IL12RB1	ENSCAFG00000015028	c.1105C>T	p.Pro369Ser
CCRCD0004	3	27899532	C	A	missense_variant	MODERATE	arsb	ENSCAFG00000009168	c.796C>A	p.Arg266Ser
CCRCD0004	13	46744931	C	A	missense_variant	MODERATE	PDGFRA	ENSCAFG00000002057	c.464C>A	p.Pro155His
CCRCD0004	18	33639495	C	A	intron_variant	MODIFIER	ABTB2	ENSCAFG00000006977	c.2477+72C>A
CCRCD0004	18	33639495	C	A	intron_variant	MODIFIER	LMO2	ENSCAFG00000007127	c.106-53326C>A
CCRCD0004	6	33293699	C	A	intron_variant	MODIFIER	USP7	ENSCAFG00000018993	c.564-25C>A
CCRCD0004	20	37414031	G	A	synonymous_variant	LOW	ENSCAFG00000009717	ENSCAFG00000009717	c.1560C>T	p.Arg520Arg
CCRCD0004	21	33645444	G	T	missense_variant	MODERATE	AMPD3	ENSCAFG00000007562	c.1192G>T	p.Ala398Ser
CCRCD0004	4	8180644	C	A	intron_variant	MODIFIER	GNPAT	ENSCAFG00000011812	c.112-28G>T
CCRCD0004	4	11467908	C	A	missense_variant	MODERATE	FAM13C	ENSCAFG00000012414	c.1187G>T	p.Ser396Ile
CCRCD0004	29	16042779	C	A	missense_variant	MODERATE	ADHFE1	ENSCAFG00000007326	c.1174C>A	p.Arg392Ser
CCRCD0004	17	37886770	G	A	missense_variant	MODERATE	EIF2AK3	ENSCAFG00000007383	c.170G>A	p.Arg57Gln
CCRCD0004	3	91450535	C	A	upstream_gene_variant	MODIFIER	RNF212	ENSCAFG00000032095	c.-3350C>A
CCRCD0004	3	91450535	C	A	intron_variant	MODIFIER	TMED11	ENSCAFG00000016696	c.351+24C>A
CCRCD0004	3	91450535	C	A	intron_variant	MODIFIER	TMED11	ENSCAFG00000016696	c.315+24C>A
CCRCD0004	17	63009714	A	G	synonymous_variant	LOW	ST7L	ENSCAFG00000013597	c.1728A>G	p.Thr576Thr
CCRCD0004	26	23549395	C	A	intron_variant	MODIFIER	ENSCAFG00000012703	ENSCAFG00000012703	c.131-41C>A
CCRCD0004	36	28201398	T	C	splice_region_variant&intron_variant	LOW	FSIP2	ENSCAFG00000014480	c.387+6T>C
CCRCD0004	36	28201398	T	C	splice_region_variant&intron_variant	LOW	FSIP2	ENSCAFG00000014480	c.387+6T>C
CCRCD0004	8	3705419	C	T	synonymous_variant	LOW	NGDN	ENSCAFG00000011631	c.28C>T	p.Leu10Leu
CCRCD0004	25	43175413	C	A	missense_variant	MODERATE	ARMC9	ENSCAFG00000010979	c.1175C>A	p.Ala392Asp
CCRCD0004	25	43175413	C	A	missense_variant	MODERATE	ARMC9	ENSCAFG00000010979	c.1175C>A	p.Ala392Asp
CCRCD0004	20	54618410	C	A	synonymous_variant	LOW	ENSCAFG00000018859	ENSCAFG00000018859	c.187C>A	p.Arg63Arg
CCRCD0004	20	54618410	C	A	synonymous_variant	LOW	ENSCAFG00000018859	ENSCAFG00000018859	c.187C>A	p.Arg63Arg
CCRCD0004	10	672883	G	T	intron_variant	MODIFIER	TIMELESS	ENSCAFG00000000124	c.3581-51C>A
CCRCD0004	10	672883	G	T	intron_variant	MODIFIER	TIMELESS	ENSCAFG00000000124	c.3584-51C>A
CCRCD0004	25	40066208	C	T	intron_variant	MODIFIER	COL4A3	ENSCAFG00000010426	c.1501+15C>T
CCRCD0004	25	40066208	C	T	intron_variant	MODIFIER	COL4A3	ENSCAFG00000010426	c.1483+15C>T
CCRCD0004	13	37698954	C	A	missense_variant	MODERATE	BOP1	ENSCAFG00000001554	c.1975G>T	p.Gly659Trp
CCRCD0004	13	37698954	C	A	upstream_gene_variant	MODIFIER	ENSCAFG00000001559	ENSCAFG00000001559	c.-3860C>A
CCRCD0004	13	37698954	C	A	downstream_gene_variant	MODIFIER	MROH1	ENSCAFG00000001546	c.*1961C>A
CCRCD0004	13	37698954	C	A	downstream_gene_variant	MODIFIER	BOP1	ENSCAFG00000001554	c.*1600G>T
CCRCD0004	13	37698954	C	A	intron_variant	MODIFIER	VPS28	ENSCAFG00000001610	c.549-17412G>T
CCRCD0004	13	37698954	C	A	intron_variant	MODIFIER	SHARPIN	ENSCAFG00000001536	c.115-2999G>T
CCRCD0004	27	42934934	C	A	missense_variant	MODERATE	RAD52	ENSCAFG00000015831	c.252G>T	p.Trp84Cys
CCRCD0004	2	56653127	T	G	intron_variant	MODIFIER	ARHGEF28	ENSCAFG00000008274	c.3700+15T>G
CCRCD0004	2	56653127	T	G	intron_variant	MODIFIER	ARHGEF28	ENSCAFG00000008274	c.3643+15T>G
CCRCD0004	10	1868518	C	A	missense_variant	MODERATE	AVIL	ENSCAFG00000000297	c.467G>T	p.Ser156Ile
CCRCD0004	10	1868518	C	A	intron_variant	MODIFIER	AGAP2	ENSCAFG00000000273	c.177+2404G>T
CCRCD0004	10	1868518	C	A	intron_variant	MODIFIER	ATP23	ENSCAFG00000000310	c.24+40100C>A
CCRCD0004	26	29851450	G	A	missense_variant	MODERATE	HIRA	ENSCAFG00000014619	c.2807G>A	p.Arg936His
CCRCD0004	26	29851450	G	A	missense_variant	MODERATE	HIRA	ENSCAFG00000014619	c.2807G>A	p.Arg936His
CCRCD0004	14	20056030	C	A	intron_variant	MODIFIER	SGCE	ENSCAFG00000002104	c.1362-43G>T
CCRCD0004	14	20056030	C	A	intron_variant	MODIFIER	SGCE	ENSCAFG00000002104	c.1254-43G>T
CCRCD0004	X	121470767	C	T	synonymous_variant	LOW	DUSP9	ENSCAFG00000019241	c.738C>T	p.Phe246Phe
CCRCD0004	10	48437753	C	A	synonymous_variant	LOW	PRKCE	ENSCAFG00000002610	c.2052C>A	p.Pro684Pro
CCRCD0004	1	106671959	C	A	missense_variant	MODERATE	IL4I1	ENSCAFG00000003439	c.753C>A	p.Phe251Leu
CCRCD0004	1	106671959	C	A	downstream_gene_variant	MODIFIER	TBC1D17	ENSCAFG00000003462	c.*1786G>T
CCRCD0004	1	106671959	C	A	downstream_gene_variant	MODIFIER	TBC1D17	ENSCAFG00000003462	c.*2283G>T
CCRCD0004	23	7536436	G	A	missense_variant	MODERATE	ITGA9	ENSCAFG00000004820	c.1892G>A	p.Gly631Asp
CCRCD0004	23	7536436	G	A	missense_variant	MODERATE	ITGA9	ENSCAFG00000004820	c.1775G>A	p.Gly592Asp
CCRCD0004	20	37757350	C	T	downstream_gene_variant	MODIFIER	GPR62	ENSCAFG00000010033	c.*2453G>A
CCRCD0004	20	37757350	C	T	intron_variant	MODIFIER	PCBP4	ENSCAFG00000010019	c.700+49C>T
CCRCD0004	15	33879211	C	A	missense_variant	MODERATE	CRADD	ENSCAFG00000031691	c.212C>A	p.Ala71Glu
CCRCD0004	16	6300599	C	A	missense_variant	MODERATE	EPHA1	ENSCAFG00000003578	c.1992C>A	p.Asp664Glu
CCRCD0004	16	6300599	C	A	downstream_gene_variant	MODIFIER	ZYX	ENSCAFG00000003615	c.*4052G>T
CCRCD0004	8	59725429	C	A	missense_variant	MODERATE	PTPN21	ENSCAFG00000017377	c.1017G>T	p.Met339Ile
CCRCD0004	8	59725429	C	A	intron_variant	MODIFIER	SPATA7	ENSCAFG00000017354	c.1708-13716C>A
CCRCD0004	3	57020989	A	T	missense_variant	MODERATE	ARNT2	ENSCAFG00000013922	c.1679T>A	p.Met560Lys
CCRCD0004	7	54756002	C	A	stop_gained	HIGH	ZNF397	ENSCAFG00000017918	c.454G>T	p.Gly152*
CCRCD0004	5	44887451	C	T	intron_variant	MODIFIER	DNAJC6	ENSCAFG00000018607	c.2643+32G>A
CCRCD0004	5	44887451	C	T	intron_variant	MODIFIER	DNAJC6	ENSCAFG00000018607	c.2469+32G>A
CCRCD0004	5	16706387	C	A	missense_variant	MODERATE	SIK3	ENSCAFG00000013258	c.1219C>A	p.Gln407Lys
CCRCD0004	21	24604180	C	A	splice_region_variant&intron_variant	LOW	PLEKHB1	ENSCAFG00000005594	c.247+8G>T
CCRCD0004	15	6724588	C	A	missense_variant	MODERATE	ZMYM4	ENSCAFG00000003583	c.2469G>T	p.Gln823His
CCRCD0004	15	6724588	C	A	missense_variant	MODERATE	ZMYM4	ENSCAFG00000003583	c.2460G>T	p.Gln820His
CCRCD0004	10	56154938	C	A	synonymous_variant	LOW	MTIF2	ENSCAFG00000002829	c.171G>T	p.Leu57Leu
CCRCD0004	10	56154938	C	A	synonymous_variant	LOW	MTIF2	ENSCAFG00000002829	c.171G>T	p.Leu57Leu
CCRCD0004	X	82147420	G	T	missense_variant	MODERATE	COL4A5	ENSCAFG00000018020	c.1157G>T	p.Gly386Val
CCRCD0004	X	82147420	G	T	missense_variant	MODERATE	COL4A5	ENSCAFG00000018020	c.1157G>T	p.Gly386Val
CCRCD0004	X	82147420	G	T	missense_variant	MODERATE	COL4A5	ENSCAFG00000018020	c.1151G>T	p.Gly384Val
CCRCD0004	22	58556477	C	A	missense_variant	MODERATE	COL4A1	ENSCAFG00000006062	c.743G>T	p.Gly248Val
CCRCD0004	22	58556477	C	A	downstream_gene_variant	MODIFIER	COL4A1	ENSCAFG00000006062	c.*2649G>T
CCRCD0004	17	927503	C	A	missense_variant	MODERATE	ENSCAFG00000003240	ENSCAFG00000003240	c.3186G>T	p.Glu1062Asp
CCRCD0004	1	97626294	C	A	missense_variant	MODERATE	CDK20	ENSCAFG00000002212	c.446C>A	p.Ala149Asp
CCRCD0004	1	97626294	C	A	upstream_gene_variant	MODIFIER	ENSCAFG00000002216	ENSCAFG00000002216	c.-4697C>A
CCRCD0004	13	37576204	C	A	synonymous_variant	LOW	EXOSC4	ENSCAFG00000001521	c.655C>A	p.Arg219Arg
CCRCD0004	13	37576204	C	A	upstream_gene_variant	MODIFIER	GPAA1	ENSCAFG00000001523	c.-1061C>A
CCRCD0004	13	37576204	C	A	upstream_gene_variant	MODIFIER	GPAA1	ENSCAFG00000001523	c.-1061C>A
CCRCD0004	9	11773360	C	A	missense_variant	MODERATE	DDX42	ENSCAFG00000012818	c.2540C>A	p.Pro847Gln
CCRCD0004	9	11773360	C	A	downstream_gene_variant	MODIFIER	FTSJ3	ENSCAFG00000012770	c.*1655G>T
CCRCD0004	5	78463898	T	C	synonymous_variant	LOW	ZFHX3	ENSCAFG00000020243	c.6285A>G	p.Ala2095Ala
CCRCD0004	4	67024268	C	T	missense_variant	MODERATE	GHR	ENSCAFG00000018579	c.1511G>A	p.Gly504Asp
CCRCD0004	4	67024268	C	T	missense_variant	MODERATE	GHR	ENSCAFG00000018579	c.1508G>A	p.Gly503Asp
CCRCD0004	4	67024268	C	T	intron_variant	MODIFIER	ENSCAFG00000028589	ENSCAFG00000028589	c.353-9546C>T
CCRCD0004	5	21251054	T	C	missense_variant	MODERATE	ENSCAFG00000014120	ENSCAFG00000014120	c.2000T>C	p.Leu667Pro
CCRCD0004	5	21251054	T	C	missense_variant	MODERATE	ENSCAFG00000014120	ENSCAFG00000014120	c.1439T>C	p.Leu480Pro
CCRCD0004	21	29886599	C	A	missense_variant	MODERATE	DNHD1	ENSCAFG00000006470	c.14230C>A	p.Leu4744Met
CCRCD0004	1	113291785	C	A	missense_variant	MODERATE	PRX	ENSCAFG00000005350	c.2146C>A	p.Pro716Thr
CCRCD0004	X	75226986	T	C	intron_variant	MODIFIER	TAF7L	ENSCAFG00000017627	c.914-92A>G
CCRCD0004	X	75226986	T	C	intron_variant	MODIFIER	TAF7L	ENSCAFG00000017627	c.839-92A>G
CCRCD0004	23	32790459	C	A	missense_variant	MODERATE	STAG1	ENSCAFG00000007380	c.3563G>T	p.Gly1188Val
CCRCD0004	X	7153401	C	A	intron_variant	MODIFIER	MID1	ENSCAFG00000011570	c.756+68G>T
CCRCD0004	2	84148920	G	T	intron_variant	MODIFIER	TNFRSF1B	ENSCAFG00000016422	c.176-29C>A
CCRCD0004	8	3674315	C	A	missense_variant	MODERATE	MYH7	ENSCAFG00000011619	c.1442G>T	p.Gly481Val
CCRCD0004	8	3674315	C	A	missense_variant	MODERATE	MYH7	ENSCAFG00000011619	c.1046G>T	p.Gly349Val
CCRCD0004	11	269644	G	A	synonymous_variant	LOW	BTNL9	ENSCAFG00000012915	c.1149G>A	p.Gln383Gln
CCRCD0004	11	269644	G	A	synonymous_variant	LOW	BTNL9	ENSCAFG00000012915	c.1149G>A	p.Gln383Gln
CCRCD0004	11	269644	G	A	intron_variant	MODIFIER	ENSCAFG00000034429	ENSCAFG00000034429	n.424+6385G>A
CCRCD0004	25	44778634	C	A	splice_region_variant&intron_variant	LOW	ATG16L1	ENSCAFG00000011752	c.708-8C>A
CCRCD0004	25	44778634	C	A	upstream_gene_variant	MODIFIER	ENSCAFG00000027518	ENSCAFG00000027518	n.-2548C>A
CCRCD0004	17	40090381	A	T	missense_variant	MODERATE	TRABD2A	ENSCAFG00000007876	c.533A>T	p.Asp178Val
CCRCD0004	17	40090381	A	T	missense_variant	MODERATE	TRABD2A	ENSCAFG00000007876	c.227A>T	p.Asp76Val
CCRCD0004	6	39179254	C	A	missense_variant	MODERATE	MAPK8IP3	ENSCAFG00000019513	c.234G>T	p.Glu78Asp
CCRCD0004	6	39179254	C	A	missense_variant	MODERATE	MAPK8IP3	ENSCAFG00000019513	c.177G>T	p.Glu59Asp
CCRCD0004	6	39179254	C	A	downstream_gene_variant	MODIFIER	HN1L	ENSCAFG00000019540	c.*2249G>T
CCRCD0004	15	49200010	A	T	missense_variant	MODERATE	ENSCAFG00000008044	ENSCAFG00000008044	c.805A>T	p.Ile269Phe
CCRCD0004	20	28708023	C	A	missense_variant	MODERATE	FEZF2	ENSCAFG00000007121	c.1231C>A	p.Gln411Lys
CCRCD0004	20	28708023	C	A	intron_variant	MODIFIER	ENSCAFG00000037022	ENSCAFG00000037022	n.239+808G>T
CCRCD0004	9	38223637	G	T	missense_variant	MODERATE	NLE1	ENSCAFG00000018289	c.380G>T	p.Trp127Leu
CCRCD0004	9	38223637	G	T	missense_variant	MODERATE	NLE1	ENSCAFG00000018289	c.275G>T	p.Trp92Leu
CCRCD0004	16	53381067	C	A	missense_variant	MODERATE	WDR17	ENSCAFG00000008450	c.3315G>T	p.Leu1105Phe
CCRCD0004	16	53381067	C	A	missense_variant	MODERATE	WDR17	ENSCAFG00000008450	c.3285G>T	p.Leu1095Phe
CCRCD0004	15	51389154	C	A	synonymous_variant	LOW	KIAA0922	ENSCAFG00000008317	c.1926C>A	p.Gly642Gly
CCRCD0004	15	51389154	C	A	synonymous_variant	LOW	KIAA0922	ENSCAFG00000008317	c.1929C>A	p.Gly643Gly
CCRCD0004	6	17129301	G	T	missense_variant	MODERATE	BCKDK	ENSCAFG00000016827	c.1284C>A	p.Asp428Glu
CCRCD0004	6	17129301	G	T	upstream_gene_variant	MODIFIER	KAT8	ENSCAFG00000016838	c.-4016C>A
CCRCD0004	26	20115811	G	T	missense_variant	MODERATE	ASPHD2	ENSCAFG00000011720	c.375G>T	p.Lys125Asn
CCRCD0004	25	44129345	C	A	synonymous_variant	LOW	ENSCAFG00000031445	ENSCAFG00000031445	c.186G>T	p.Ala62Ala
CCRCD0004	25	44129345	C	A	upstream_gene_variant	MODIFIER	ECEL1	ENSCAFG00000011211	c.-1398G>T
CCRCD0004	25	44129345	C	A	downstream_gene_variant	MODIFIER	ENSCAFG00000030683	ENSCAFG00000030683	n.*299C>A
CCRCD0004	2	81691569	C	A	synonymous_variant	LOW	SPEN	ENSCAFG00000016132	c.5751G>T	p.Arg1917Arg
CCRCD0004	2	81691569	C	A	upstream_gene_variant	MODIFIER	ENSCAFG00000029341	ENSCAFG00000029341	c.-4251G>T
CCRCD0004	2	18495572	C	A	missense_variant	MODERATE	NSUN6	ENSCAFG00000004422	c.383C>A	p.Ala128Asp
CCRCD0004	9	6086667	G	T	missense_variant	MODERATE	DNAI2	ENSCAFG00000004532	c.1621C>A	p.Leu541Met
CCRCD0004	9	6086667	G	T	missense_variant	MODERATE	DNAI2	ENSCAFG00000004532	c.1621C>A	p.Leu541Met
CCRCD0004	2	84425094	G	A	synonymous_variant	LOW	CLCN6	ENSCAFG00000016542	c.1095C>T	p.Asn365Asn
CCRCD0004	2	80046100	C	A	missense_variant	MODERATE	KLHDC7A	ENSCAFG00000015587	c.819G>T	p.Glu273Asp
CCRCD0004	30	11577193	G	C	missense_variant	MODERATE	DUOX1	ENSCAFG00000013715	c.3049G>C	p.Ala1017Pro
CCRCD0004	2	65025083	A	G	missense_variant	MODERATE	ADCY7	ENSCAFG00000009913	c.724T>C	p.Ser242Pro
CCRCD0004	30	17966879	G	T	intron_variant	MODIFIER	MYO5C	ENSCAFG00000015680	c.305-28C>A
CCRCD0004	30	17966879	G	T	intron_variant	MODIFIER	MYO5C	ENSCAFG00000015680	c.-17-28C>A
CCRCD0004	16	33304270	G	T	upstream_gene_variant	MODIFIER	PURG	ENSCAFG00000006442	c.-1213G>T
CCRCD0004	16	33304270	G	T	intron_variant	MODIFIER	WRN	ENSCAFG00000006410	c.345+11C>A
CCRCD0004	34	17089370	C	A	synonymous_variant	LOW	ABCF3	ENSCAFG00000012340	c.1950C>A	p.Gly650Gly
CCRCD0004	28	2156938	C	A	synonymous_variant	LOW	MARCH8	ENSCAFG00000006879	c.237C>A	p.Ala79Ala
CCRCD0004	28	2156938	C	A	intron_variant	MODIFIER	MARCH8	ENSCAFG00000006879	c.236+411C>A
CCRCD0004	5	34650035	C	T	intron_variant	MODIFIER	MYH13	ENSCAFG00000017460	c.1969-48G>A
CCRCD0004	7	37559099	G	T	missense_variant	MODERATE	AHCTF1	ENSCAFG00000015937	c.5942C>A	p.Pro1981His
CCRCD0004	7	37559099	G	T	missense_variant	MODERATE	AHCTF1	ENSCAFG00000015937	c.5774C>A	p.Pro1925His
CCRCD0004	30	8539621	C	A	intron_variant	MODIFIER	ITPKA	ENSCAFG00000009562	c.803+33C>A
CCRCD0004	17	61020572	C	T	splice_region_variant&intron_variant	LOW	S100A11	ENSCAFG00000012916	c.142-4G>A
CCRCD0004	17	21037563	C	A	intron_variant	MODIFIER	TMEM214	ENSCAFG00000004647	c.1294-27C>A
CCRCD0004	17	21037563	C	A	intron_variant	MODIFIER	ENSCAFG00000032246	ENSCAFG00000032246	c.173-5616G>T
CCRCD0004	21	29750192	C	T	synonymous_variant	LOW	HPX	ENSCAFG00000006430	c.1191G>A	p.Glu397Glu
CCRCD0004	18	50028342	C	A	missense_variant	MODERATE	PPP1CA	ENSCAFG00000011565	c.543C>A	p.Asn181Lys
CCRCD0004	18	50028342	C	A	missense_variant	MODERATE	PPP1CA	ENSCAFG00000011565	c.543C>A	p.Asn181Lys
CCRCD0004	6	9085402	G	T	upstream_gene_variant	MODIFIER	MOSPD3	ENSCAFG00000014199	c.-3598C>A
CCRCD0004	6	9085402	G	T	intron_variant	MODIFIER	PCOLCE	ENSCAFG00000014322	c.1211-19C>A
CCRCD0004	26	9255642	G	A	missense_variant	MODERATE	ENSCAFG00000008627	ENSCAFG00000008627	c.103G>A	p.Ala35Thr
CCRCD0004	26	9255642	G	A	upstream_gene_variant	MODIFIER	BRAP	ENSCAFG00000008615	c.-4824C>T
CCRCD0004	4	19463270	C	A	missense_variant	MODERATE	MYPN	ENSCAFG00000013541	c.3782C>A	p.Ala1261Glu
CCRCD0004	9	46976975	C	T	splice_region_variant&intron_variant	LOW	RAP1GAP2	ENSCAFG00000019305	c.730-4C>T
CCRCD0004	9	46976975	C	T	splice_region_variant&intron_variant	LOW	RAP1GAP2	ENSCAFG00000019305	c.730-4C>T
CCRCD0004	2	36824083	C	T	missense_variant	MODERATE	PCDH1	ENSCAFG00000006229	c.1060G>A	p.Ala354Thr
CCRCD0004	17	59665853	C	A	missense_variant	MODERATE	RPRD2	ENSCAFG00000011853	c.1450C>A	p.Pro484Thr
CCRCD0004	9	26537604	C	A	intron_variant	MODIFIER	CACNA1G	ENSCAFG00000017120	c.5785-30C>A
CCRCD0004	9	26537604	C	A	intron_variant	MODIFIER	CACNA1G	ENSCAFG00000017120	c.531+693C>A
CCRCD0004	6	26047300	C	A	intron_variant	MODIFIER	ENSCAFG00000018136	ENSCAFG00000018136	c.1216+47C>A
CCRCD0004	6	26047300	C	A	intron_variant	MODIFIER	ENSCAFG00000018136	ENSCAFG00000018136	c.1216+47C>A
CCRCD0004	30	36860513	C	T	missense_variant	MODERATE	NPTN	ENSCAFG00000017808	c.614G>A	p.Gly205Asp
CCRCD0004	3	59125058	C	A	missense_variant	MODERATE	GRPEL1	ENSCAFG00000014364	c.604G>T	p.Gly202Cys
CCRCD0004	3	59125058	C	A	downstream_gene_variant	MODIFIER	TADA2B	ENSCAFG00000014357	c.*4436C>A
CCRCD0004	5	29579740	C	A	missense_variant	MODERATE	CEP126	ENSCAFG00000015131	c.2999G>T	p.Arg1000Met
CCRCD0004	23	51484826	T	C	missense_variant	MODERATE	SHOX2	ENSCAFG00000008904	c.886A>G	p.Thr296Ala
CCRCD0004	23	51484826	T	C	upstream_gene_variant	MODIFIER	ENSCAFG00000031342	ENSCAFG00000031342	n.-685T>C
CCRCD0004	21	35250431	C	T	missense_variant	MODERATE	ENSCAFG00000007867	ENSCAFG00000007867	c.1016C>T	p.Ala339Val
CCRCD0004	21	35250431	C	T	5_prime_UTR_variant	MODIFIER	ENSCAFG00000007867	ENSCAFG00000007867	c.-2462C>T
CCRCD0004	21	35250431	C	T	5_prime_UTR_variant	MODIFIER	ENSCAFG00000007867	ENSCAFG00000007867	c.-2462C>T
CCRCD0004	17	29173452	C	A	intron_variant	MODIFIER	VIT	ENSCAFG00000005925	c.118+35C>A
CCRCD0004	17	29173452	C	A	intron_variant	MODIFIER	VIT	ENSCAFG00000005925	c.118+35C>A
CCRCD0004	21	27244275	C	A	missense_variant	MODERATE	OR51F2	ENSCAFG00000025104	c.45C>A	p.Phe15Leu
CCRCD0004	28	1248109	C	A	missense_variant	MODERATE	C10orf71	ENSCAFG00000028751	c.2993C>A	p.Pro998His
CCRCD0004	8	68271193	C	A	intron_variant	MODIFIER	EML1	ENSCAFG00000017867	c.1111-34C>A
CCRCD0004	8	68271193	C	A	intron_variant	MODIFIER	EML1	ENSCAFG00000017867	c.1015-34C>A
CCRCD0004	17	39520931	C	A	missense_variant	MODERATE	GGCX	ENSCAFG00000007720	c.1663C>A	p.Leu555Met
CCRCD0004	10	33932804	C	A	splice_region_variant&synonymous_variant	LOW	TXNRD1	ENSCAFG00000001944	c.1326G>T	p.Thr442Thr
CCRCD0004	2	16012369	G	T	synonymous_variant	LOW	SVIL	ENSCAFG00000004006	c.5865C>A	p.Ser1955Ser
CCRCD0004	2	16012369	G	T	synonymous_variant	LOW	SVIL	ENSCAFG00000004006	c.5523C>A	p.Ser1841Ser
CCRCD0004	30	10540838	C	A	missense_variant	MODERATE	SERINC4	ENSCAFG00000013370	c.618G>T	p.Trp206Cys
CCRCD0004	30	10540838	C	A	upstream_gene_variant	MODIFIER	ENSCAFG00000026726	ENSCAFG00000026726	n.-3876G>T
CCRCD0004	30	10540838	C	A	upstream_gene_variant	MODIFIER	ENSCAFG00000013154	ENSCAFG00000013154	c.-2452C>A
CCRCD0004	30	10540838	C	A	downstream_gene_variant	MODIFIER	SERF2	ENSCAFG00000000320	c.*3663C>A
CCRCD0004	30	10540838	C	A	downstream_gene_variant	MODIFIER	MFAP1	ENSCAFG00000013412	c.*5916G>T
CCRCD0004	30	10540838	C	A	intron_variant	MODIFIER	ENSCAFG00000013154	ENSCAFG00000013154	c.1138-2447C>A
CCRCD0004	5	60377651	C	T	synonymous_variant	LOW	NOL9	ENSCAFG00000019604	c.1233G>A	p.Gly411Gly
CCRCD0004	27	2085201	C	A	splice_region_variant&synonymous_variant	LOW	SPRYD3	ENSCAFG00000007101	c.369C>A	p.Gly123Gly
CCRCD0004	14	53830593	C	A	synonymous_variant	LOW	FOXP2	ENSCAFG00000003387	c.1335C>A	p.Thr445Thr
CCRCD0004	14	53830593	C	A	downstream_gene_variant	MODIFIER	ENSCAFG00000032055	ENSCAFG00000032055	n.*4745C>A
CCRCD0004	30	8746372	C	A	synonymous_variant	LOW	MGA	ENSCAFG00000009662	c.2400C>A	p.Ile800Ile
CCRCD0004	30	8746372	C	A	synonymous_variant	LOW	MGA	ENSCAFG00000009662	c.2376C>A	p.Ile792Ile
CCRCD0004	38	380628	T	C	synonymous_variant	LOW	ATP2B4	ENSCAFG00000009564	c.627T>C	p.Gly209Gly
CCRCD0004	20	22554346	C	A	intron_variant	MODIFIER	FRMD4B	ENSCAFG00000006521	c.1369-26C>A
CCRCD0004	13	58294516	C	A	stop_gained	HIGH	ENSCAFG00000025398	ENSCAFG00000025398	c.79G>T	p.Glu27*
CCRCD0004	7	2979117	C	A	missense_variant	MODERATE	NR5A2	ENSCAFG00000011176	c.1250G>T	p.Arg417Leu
CCRCD0004	28	14979520	T	C	missense_variant	MODERATE	ACTR1A	ENSCAFG00000010210	c.272A>G	p.Gln91Arg
CCRCD0004	27	37306932	C	A	intron_variant	MODIFIER	SLC2A3	ENSCAFG00000013918	c.269+74G>T
CCRCD0004	4	68388562	C	A	missense_variant	MODERATE	MROH2B	ENSCAFG00000018606	c.1280C>A	p.Ser427Tyr
CCRCD0004	4	68388562	C	A	downstream_gene_variant	MODIFIER	MROH2B	ENSCAFG00000018606	c.*878C>A
CCRCD0004	6	42554596	A	G	missense_variant	MODERATE	CELSR2	ENSCAFG00000019841	c.6620T>C	p.Leu2207Pro
CCRCD0004	6	42554596	A	G	missense_variant	MODERATE	CELSR2	ENSCAFG00000019841	c.158T>C	p.Leu53Pro
CCRCD0004	6	42554596	A	G	downstream_gene_variant	MODIFIER	PSRC1	ENSCAFG00000019839	c.*6745A>G
CCRCD0004	6	57337765	C	A	synonymous_variant	LOW	CDC7	ENSCAFG00000020182	c.1536G>T	p.Gly512Gly
CCRCD0004	30	14393097	C	A	missense_variant	MODERATE	SLC24A5	ENSCAFG00000013965	c.530C>A	p.Ala177Glu
CCRCD0004	38	14890245	C	A	missense_variant	MODERATE	IARS2	ENSCAFG00000010952	c.1210C>A	p.Arg404Ser
CCRCD0004	38	14890245	C	A	downstream_gene_variant	MODIFIER	cfa-mir-215	ENSCAFG00000025630	n.*4863G>T
CCRCD0004	18	52085039	C	A	upstream_gene_variant	MODIFIER	TM7SF2	ENSCAFG00000013951	c.-1437G>T
CCRCD0004	18	52085039	C	A	intron_variant	MODIFIER	VPS51	ENSCAFG00000013964	c.2118+49G>T
CCRCD0004	6	40391755	C	A	synonymous_variant	LOW	MPG	ENSCAFG00000019700	c.414G>T	p.Val138Val
CCRCD0004	6	40391755	C	A	upstream_gene_variant	MODIFIER	RHBDF1	ENSCAFG00000019703	c.-4356C>A
CCRCD0004	6	40391755	C	A	downstream_gene_variant	MODIFIER	NPRL3	ENSCAFG00000019696	c.*2266C>A
CCRCD0004	X	109551193	C	A	missense_variant	MODERATE	MCF2	ENSCAFG00000019001	c.1211G>T	p.Gly404Val
CCRCD0004	6	41521058	G	A	synonymous_variant	LOW	ENSCAFG00000019784	ENSCAFG00000019784	c.633C>T	p.Phe211Phe
CCRCD0004	31	27092136	C	A	intron_variant	MODIFIER	URB1	ENSCAFG00000008892	c.5612+32G>T
CCRCD0004	11	58359231	C	A	missense_variant	MODERATE	GRIN3A	ENSCAFG00000002617	c.1843G>T	p.Gly615Trp
CCRCD0004	11	58359231	C	A	intron_variant	MODIFIER	ENSCAFG00000035390	ENSCAFG00000035390	n.130+11571C>A
CCRCD0004	27	36686071	G	A	intron_variant	MODIFIER	A2M	ENSCAFG00000025567	c.3280-61G>A
CCRCD0004	7	57732884	A	G	missense_variant	MODERATE	TRAPPC8	ENSCAFG00000018024	c.3404A>G	p.Gln1135Arg
CCRCD0004	7	57732884	A	G	missense_variant	MODERATE	TRAPPC8	ENSCAFG00000018024	c.3404A>G	p.Gln1135Arg
CCRCD0004	1	110840464	C	A	missense_variant	MODERATE	ZNF180	ENSCAFG00000029871	c.101C>A	p.Ala34Asp
CCRCD0004	5	30157886	C	A	missense_variant	MODERATE	ZZEF1	ENSCAFG00000015219	c.6437G>T	p.Gly2146Val
CCRCD0004	6	12218923	G	A	synonymous_variant	LOW	RNF216	ENSCAFG00000015990	c.759G>A	p.Arg253Arg
CCRCD0004	12	37322033	C	A	missense_variant	MODERATE	SENP6	ENSCAFG00000002711	c.2444C>A	p.Pro815Gln
CCRCD0004	14	826421	C	A	missense_variant	MODERATE	ENSCAFG00000030870	ENSCAFG00000030870	c.682C>A	p.Leu228Met
CCRCD0004	14	826421	C	A	upstream_gene_variant	MODIFIER	MRPL55	ENSCAFG00000001176	c.-1188C>A
CCRCD0004	14	826421	C	A	intron_variant	MODIFIER	GUK1	ENSCAFG00000001174	c.61+142G>T
CCRCD0004	29	142671	C	A	missense_variant	MODERATE	PRKDC	ENSCAFG00000006555	c.6096G>T	p.Leu2032Phe
CCRCD0004	18	54107007	C	A	synonymous_variant	LOW	AHNAK	ENSCAFG00000032525	c.8484C>A	p.Pro2828Pro
CCRCD0004	X	121996098	C	A	missense_variant	MODERATE	TEX28	ENSCAFG00000019442	c.306G>T	p.Lys102Asn
CCRCD0004	7	42239600	G	A	synonymous_variant	LOW	RUSC1	ENSCAFG00000016954	c.375C>T	p.Gly125Gly
CCRCD0004	7	42239600	G	A	downstream_gene_variant	MODIFIER	FDPS	ENSCAFG00000030749	c.*1545C>T
CCRCD0004	28	14528224	C	A	intron_variant	MODIFIER	C10orf76	ENSCAFG00000009971	c.1579-20G>T
CCRCD0004	1	41707787	C	A	missense_variant	MODERATE	AKAP12	ENSCAFG00000000419	c.4133C>A	p.Ala1378Glu
CCRCD0004	20	46963139	C	A	missense_variant	MODERATE	NOTCH3	ENSCAFG00000016107	c.3511C>A	p.Gln1171Lys
CCRCD0004	7	8285458	C	A	intron_variant	MODIFIER	LAMB3	ENSCAFG00000011913	c.1597+24G>T
CCRCD0004	9	3891193	C	T	intron_variant	MODIFIER	MGAT5B	ENSCAFG00000005165	c.1848+19G>A
CCRCD0004	9	3891193	C	T	intron_variant	MODIFIER	MGAT5B	ENSCAFG00000005165	c.1521+19G>A
CCRCD0004	35	26215288	C	G	intron_variant	MODIFIER	GABBR1	ENSCAFG00000012152	c.2215+34G>C
CCRCD0004	15	48119345	G	T	missense_variant	MODERATE	DCLK2	ENSCAFG00000007870	c.54G>T	p.Arg18Ser
CCRCD0004	8	38897239	A	G	missense_variant	MODERATE	AKAP5	ENSCAFG00000016026	c.400A>G	p.Lys134Glu
CCRCD0004	1	118459795	C	A	missense_variant	MODERATE	CHST8	ENSCAFG00000024101	c.529G>T	p.Val177Phe
CCRCD0004	1	118459795	C	A	missense_variant	MODERATE	CHST8	ENSCAFG00000024101	c.523G>T	p.Val175Phe
CCRCD0004	1	118459795	C	A	upstream_gene_variant	MODIFIER	ENSCAFG00000033991	ENSCAFG00000033991	n.-2852C>A
CCRCD0004	5	15257848	C	A	intron_variant	MODIFIER	KMT2A	ENSCAFG00000012691	c.3789+14G>T
CCRCD0004	5	76454417	C	A	intron_variant	MODIFIER	FUK	ENSCAFG00000020144	c.784-30C>A
CCRCD0004	5	58043822	G	T	missense_variant&splice_region_variant	MODERATE	ARHGEF16	ENSCAFG00000019474	c.1100G>T	p.Arg367Leu
CCRCD0004	5	58043822	G	T	missense_variant&splice_region_variant	MODERATE	ARHGEF16	ENSCAFG00000019474	c.824G>T	p.Arg275Leu
CCRCD0004	34	36555084	C	A	intron_variant	MODIFIER	FNDC3B	ENSCAFG00000015349	c.1011-67C>A
CCRCD0004	33	6977166	C	T	missense_variant	MODERATE	TOMM70	ENSCAFG00000009301	c.1774G>A	p.Ala592Thr
CCRCD0004	7	43129524	C	A	missense_variant	MODERATE	NUP210L	ENSCAFG00000017362	c.4199C>A	p.Pro1400His
CCRCD0004	25	51222344	C	A	synonymous_variant	LOW	ANO7	ENSCAFG00000012881	c.1890C>A	p.Ala630Ala
CCRCD0004	25	51222344	C	A	downstream_gene_variant	MODIFIER	HDLBP	ENSCAFG00000012913	c.*6223G>T
CCRCD0004	27	37418506	C	A	upstream_gene_variant	MODIFIER	FOXJ2	ENSCAFG00000025515	c.-61C>A
CCRCD0004	27	37418506	C	A	intron_variant	MODIFIER	SLC2A3	ENSCAFG00000013918	c.-155+9860G>T
CCRCD0004	31	32116567	T	C	missense_variant	MODERATE	HLCS	ENSCAFG00000009689	c.437A>G	p.Glu146Gly
CCRCD0004	31	32116567	T	C	intron_variant	MODIFIER	RIPPLY3	ENSCAFG00000009694	c.83-62991T>C
CCRCD0004	X	103029543	C	A	missense_variant	MODERATE	FRMD7	ENSCAFG00000018829	c.1404G>T	p.Gln468His
CCRCD0004	X	103029543	C	A	missense_variant	MODERATE	FRMD7	ENSCAFG00000018829	c.1404G>T	p.Gln468His
CCRCD0004	X	103029543	C	A	downstream_gene_variant	MODIFIER	STK26	ENSCAFG00000018826	c.*5040C>A
CCRCD0004	1	97625974	C	A	missense_variant	MODERATE	CDK20	ENSCAFG00000002212	c.351C>A	p.Phe117Leu
CCRCD0004	36	5642123	G	A	intron_variant	MODIFIER	ENSCAFG00000023972	ENSCAFG00000023972	c.802+29C>T
CCRCD0004	16	14869463	G	C	intron_variant	MODIFIER	GIMAP2	ENSCAFG00000032359	c.-8-13G>C
CCRCD0004	28	36000988	C	A	intron_variant	MODIFIER	DOCK1	ENSCAFG00000013062	c.1510-70C>A
CCRCD0004	28	36000988	C	A	intron_variant	MODIFIER	DOCK1	ENSCAFG00000013062	c.1447-70C>A
CCRCD0004	20	52479113	C	T	intron_variant	MODIFIER	CLEC4G	ENSCAFG00000018312	c.193+31G>A
CCRCD0004	3	8654581	C	T	stop_gained	HIGH	SLCO6A1	ENSCAFG00000007611	c.889C>T	p.Gln297*
CCRCD0004	16	46434842	C	A	missense_variant	MODERATE	STOX2	ENSCAFG00000007807	c.2266G>T	p.Ala756Ser
CCRCD0004	16	46434842	C	A	missense_variant	MODERATE	STOX2	ENSCAFG00000007807	c.2254G>T	p.Ala752Ser
CCRCD0004	8	38808118	C	A	missense_variant&splice_region_variant	MODERATE	ENSCAFG00000015850	ENSCAFG00000015850	c.139G>T	p.Ala47Ser
CCRCD0004	20	6658459	T	C	missense_variant	MODERATE	TAMM41	ENSCAFG00000005005	c.353T>C	p.Leu118Ser
CCRCD0004	20	6658459	T	C	missense_variant	MODERATE	TAMM41	ENSCAFG00000005005	c.353T>C	p.Leu118Ser
CCRCD0004	20	6658459	T	C	missense_variant	MODERATE	TAMM41	ENSCAFG00000005005	c.353T>C	p.Leu118Ser
CCRCD0004	5	73966414	C	A	missense_variant	MODERATE	SYCE1L	ENSCAFG00000029237	c.455G>T	p.Arg152Leu
CCRCD0004	5	73966414	C	A	missense_variant	MODERATE	SYCE1L	ENSCAFG00000029237	c.386G>T	p.Arg129Leu
CCRCD0004	5	24330584	C	A	missense_variant	MODERATE	NPAT	ENSCAFG00000014527	c.704C>A	p.Thr235Lys
CCRCD0004	5	24330584	C	A	missense_variant	MODERATE	NPAT	ENSCAFG00000014527	c.704C>A	p.Thr235Lys
CCRCD0004	4	35962366	C	A	synonymous_variant	LOW	SLC34A1	ENSCAFG00000016412	c.1512G>T	p.Leu504Leu
CCRCD0004	4	35962366	C	A	downstream_gene_variant	MODIFIER	F12	ENSCAFG00000016281	c.*4901C>A
CCRCD0004	4	35962366	C	A	downstream_gene_variant	MODIFIER	PFN3	ENSCAFG00000016400	c.*2136C>A
CCRCD0004	16	9626240	G	A	missense_variant	MODERATE	ZC3HAV1	ENSCAFG00000004102	c.1226G>A	p.Gly409Asp
CCRCD0004	16	9626240	G	A	missense_variant	MODERATE	ZC3HAV1	ENSCAFG00000004102	c.1226G>A	p.Gly409Asp
CCRCD0004	21	36553015	C	A	missense_variant	MODERATE	FAR1	ENSCAFG00000008245	c.155C>A	p.Pro52His
CCRCD0004	5	28858933	C	A	missense_variant	MODERATE	MMP13	ENSCAFG00000015043	c.908C>A	p.Pro303His
CCRCD0004	20	43976981	C	A	3_prime_UTR_variant	MODIFIER	RFXANK	ENSCAFG00000014341	c.*1033G>T
CCRCD0004	20	43976981	C	A	intron_variant	MODIFIER	NR2C2AP	ENSCAFG00000014331	c.129+15C>A
CCRCD0004	26	28360667	C	A	missense_variant	MODERATE	SUSD2	ENSCAFG00000013923	c.772G>T	p.Gly258Trp
CCRCD0004	26	28360667	C	A	intron_variant	MODIFIER	SUSD2	ENSCAFG00000013923	c.-680-603G>T
CCRCD0004	29	16715792	C	A	downstream_gene_variant	MODIFIER	CSPP1	ENSCAFG00000007411	c.*4591C>A
CCRCD0004	29	16715792	C	A	downstream_gene_variant	MODIFIER	CSPP1	ENSCAFG00000007411	c.*3867C>A
CCRCD0004	29	16715792	C	A	downstream_gene_variant	MODIFIER	CSPP1	ENSCAFG00000007411	c.*4594C>A
CCRCD0004	29	16715792	C	A	intron_variant	MODIFIER	ARFGEF1	ENSCAFG00000007516	c.5385+11G>T
CCRCD0004	27	38069410	C	T	downstream_gene_variant	MODIFIER	LPCAT3	ENSCAFG00000014412	c.*1212C>T
CCRCD0004	27	38069410	C	T	intron_variant	MODIFIER	ENSCAFG00000014424	ENSCAFG00000014424	c.622-46G>A
CCRCD0004	10	51721102	A	G	missense_variant	MODERATE	ENSCAFG00000030961	ENSCAFG00000030961	c.533T>C	p.Val178Ala
CCRCD0004	17	56871716	C	T	synonymous_variant	LOW	NOTCH2	ENSCAFG00000010476	c.4614G>A	p.Arg1538Arg
CCRCD0004	17	56871716	C	T	synonymous_variant	LOW	NOTCH2	ENSCAFG00000010476	c.5379G>A	p.Arg1793Arg
CCRCD0004	9	49604580	G	A	missense_variant	MODERATE	ENSCAFG00000019747	ENSCAFG00000019747	c.305C>T	p.Ala102Val
CCRCD0004	6	24995164	C	A	missense_variant	MODERATE	UMOD	ENSCAFG00000018021	c.803C>A	p.Ala268Asp
CCRCD0004	6	24995164	C	A	missense_variant	MODERATE	UMOD	ENSCAFG00000018021	c.770C>A	p.Ala257Asp
CCRCD0004	6	24995164	C	A	missense_variant	MODERATE	UMOD	ENSCAFG00000018021	c.803C>A	p.Ala268Asp
CCRCD0004	X	4413704	G	T	intron_variant	MODIFIER	STS	ENSCAFG00000011287	c.807-23G>T
CCRCD0004	X	4413704	G	T	intron_variant	MODIFIER	ENSCAFG00000036749	ENSCAFG00000036749	n.238+3608C>A
CCRCD0004	X	4413704	G	T	intron_variant	MODIFIER	STS	ENSCAFG00000011287	c.864-23G>T
CCRCD0004	X	35616087	G	T	missense_variant	MODERATE	ENSCAFG00000014207	ENSCAFG00000014207	c.3133G>T	p.Ala1045Ser
CCRCD0004	19	29152038	G	T	missense_variant	MODERATE	GLI2	ENSCAFG00000004821	c.754C>A	p.Pro252Thr
CCRCD0004	5	15245265	C	A	intron_variant	MODIFIER	KMT2A	ENSCAFG00000012691	c.5364+24G>T
CCRCD0004	27	1885834	G	T	synonymous_variant	LOW	SP7	ENSCAFG00000025559	c.258G>T	p.Ser86Ser
CCRCD0004	27	1885834	G	T	upstream_gene_variant	MODIFIER	AAAS	ENSCAFG00000006963	c.-3420G>T
CCRCD0004	3	31841009	G	A	missense_variant	MODERATE	HERC2	ENSCAFG00000009863	c.5594C>T	p.Ala1865Val
CCRCD0004	X	91121150	T	C	synonymous_variant	LOW	LONRF3	ENSCAFG00000018363	c.1350T>C	p.Ala450Ala
CCRCD0004	9	4848588	G	A	missense_variant	MODERATE	ENSCAFG00000004905	ENSCAFG00000004905	c.548C>T	p.Thr183Ile
CCRCD0004	5	68399494	C	A	missense_variant	MODERATE	ENSCAFG00000019971	ENSCAFG00000019971	c.470G>T	p.Arg157Leu
CCRCD0004	16	5885719	C	A	missense_variant	MODERATE	OR6B1	ENSCAFG00000003517	c.95G>T	p.Trp32Leu
CCRCD0004	28	12148247	C	T	3_prime_UTR_variant	MODIFIER	ENSCAFG00000031507	ENSCAFG00000031507	c.*15G>A
CCRCD0004	1	48385503	C	A	synonymous_variant	LOW	TAGAP	ENSCAFG00000000665	c.795G>T	p.Leu265Leu
CCRCD0004	1	48385503	C	A	synonymous_variant	LOW	TAGAP	ENSCAFG00000000665	c.795G>T	p.Leu265Leu
CCRCD0004	9	2577572	C	A	synonymous_variant	LOW	USP36	ENSCAFG00000005524	c.1632C>A	p.Leu544Leu
CCRCD0004	X	90611471	C	A	synonymous_variant	LOW	WDR44	ENSCAFG00000018287	c.639C>A	p.Pro213Pro
CCRCD0004	18	41089182	C	A	upstream_gene_variant	MODIFIER	ENSCAFG00000032324	ENSCAFG00000032324	c.-18G>T
CCRCD0004	18	41089182	C	A	intergenic_region	MODIFIER	ENSCAFG00000032324-OR4A47	ENSCAFG00000032324-ENSCAFG00000031819	n.41089182C>A
CCRCD0004	36	18519948	C	T	missense_variant	MODERATE	GPR155	ENSCAFG00000013254	c.214G>A	p.Ala72Thr
CCRCD0004	36	18519948	C	T	missense_variant	MODERATE	GPR155	ENSCAFG00000013254	c.214G>A	p.Ala72Thr
CCRCD0004	10	16833684	C	A	synonymous_variant	LOW	ENSCAFG00000000612	ENSCAFG00000000612	c.1110C>A	p.Ala370Ala
CCRCD0004	10	16833684	C	A	downstream_gene_variant	MODIFIER	ENSCAFG00000033291	ENSCAFG00000033291	n.*4087G>T
CCRCD0004	20	48417344	G	A	synonymous_variant	LOW	PRKACA	ENSCAFG00000016488	c.159G>A	p.Gly53Gly
CCRCD0004	20	48417344	G	A	synonymous_variant	LOW	PRKACA	ENSCAFG00000016488	c.27G>A	p.Gly9Gly
CCRCD0004	20	48417344	G	A	intron_variant	MODIFIER	ENSCAFG00000016588	ENSCAFG00000016588	c.150+35398G>A
CCRCD0004	30	7822247	C	A	missense_variant	MODERATE	KNL1	ENSCAFG00000009202	c.6464C>A	p.Pro2155His
CCRCD0004	35	769435	A	G	missense_variant	MODERATE	IRF4	ENSCAFG00000009156	c.466A>G	p.Thr156Ala
CCRCD0004	17	59672785	C	A	missense_variant	MODERATE	RPRD2	ENSCAFG00000011853	c.4210C>A	p.His1404Asn
CCRCD0004	6	9188631	C	A	missense_variant	MODERATE	NYAP1	ENSCAFG00000014374	c.1211G>T	p.Ser404Ile
CCRCD0004	6	9188631	C	A	missense_variant	MODERATE	NYAP1	ENSCAFG00000014374	c.833G>T	p.Ser278Ile
CCRCD0004	6	41924306	C	A	missense_variant	MODERATE	STRIP1	ENSCAFG00000019793	c.799G>T	p.Gly267Trp
CCRCD0004	2	12141269	C	A	intron_variant	MODIFIER	NEBL	ENSCAFG00000004130	c.480+22C>A
CCRCD0004	2	12141269	C	A	intron_variant	MODIFIER	NEBL	ENSCAFG00000004130	c.358-60897C>A
CCRCD0004	25	7799895	A	G	missense_variant	MODERATE	ZAR1L	ENSCAFG00000031981	c.281A>G	p.Gln94Arg
CCRCD0004	25	7799895	A	G	upstream_gene_variant	MODIFIER	BRCA2	ENSCAFG00000006383	c.-3001T>C
CCRCD0004	21	7769733	G	T	missense_variant	MODERATE	FAT3	ENSCAFG00000024099	c.9751C>A	p.Pro3251Thr
CCRCD0004	27	2097048	C	A	synonymous_variant	LOW	TNS2	ENSCAFG00000007105	c.4068G>T	p.Gly1356Gly
CCRCD0004	27	2097048	C	A	upstream_gene_variant	MODIFIER	ENSCAFG00000030618	ENSCAFG00000030618	c.-3148C>A
CCRCD0004	27	2097048	C	A	downstream_gene_variant	MODIFIER	SPRYD3	ENSCAFG00000007101	c.*2213C>A
CCRCD0004	4	32587560	G	T	missense_variant	MODERATE	ENSCAFG00000015946	ENSCAFG00000015946	c.1532G>T	p.Trp511Leu
CCRCD0004	26	24572810	C	A	missense_variant	MODERATE	PRR14L	ENSCAFG00000013247	c.6227G>T	p.Arg2076Leu
CCRCD0004	26	24572810	C	A	missense_variant	MODERATE	PRR14L	ENSCAFG00000013247	c.4838G>T	p.Arg1613Leu
CCRCD0004	20	43891681	C	A	5_prime_UTR_variant	MODIFIER	MAU2	ENSCAFG00000014291	c.-285G>T
CCRCD0004	20	43891681	C	A	upstream_gene_variant	MODIFIER	SUGP1	ENSCAFG00000014314	c.-71C>A
CCRCD0004	20	43891681	C	A	upstream_gene_variant	MODIFIER	SUGP1	ENSCAFG00000014314	c.-71C>A
CCRCD0004	19	32304	C	A	splice_region_variant&intron_variant	LOW	GAB1	ENSCAFG00000003613	c.1257+5G>T
CCRCD0004	19	32304	C	A	splice_region_variant&intron_variant	LOW	GAB1	ENSCAFG00000003613	c.972+5G>T
CCRCD0004	11	5312451	C	A	missense_variant	MODERATE	ENSCAFG00000000209	ENSCAFG00000000209	c.1165G>T	p.Val389Leu
CCRCD0004	26	877267	G	A	synonymous_variant	LOW	EP400	ENSCAFG00000006377	c.6660C>T	p.Val2220Val
CCRCD0004	26	877267	G	A	synonymous_variant	LOW	EP400	ENSCAFG00000006377	c.6333C>T	p.Val2111Val
CCRCD0004	20	40534727	C	A	upstream_gene_variant	MODIFIER	ENSCAFG00000025721	ENSCAFG00000025721	n.-794C>A
CCRCD0004	20	40534727	C	A	intron_variant	MODIFIER	COL7A1	ENSCAFG00000012403	c.5142+49C>A
CCRCD0004	3	53747418	C	A	intron_variant	MODIFIER	IQGAP1	ENSCAFG00000012639	c.467+68G>T
CCRCD0004	2	36630892	C	A	missense_variant	MODERATE	ARAP3	ENSCAFG00000006214	c.1650G>T	p.Trp550Cys
CCRCD0004	2	36630892	C	A	missense_variant	MODERATE	ARAP3	ENSCAFG00000006214	c.1197G>T	p.Trp399Cys
CCRCD0004	26	6872131	C	A	stop_gained	HIGH	RSRC2	ENSCAFG00000007852	c.122C>A	p.Ser41*
CCRCD0004	31	31320781	C	A	synonymous_variant	LOW	ENSCAFG00000031486	ENSCAFG00000031486	c.489C>A	p.Ile163Ile
CCRCD0004	31	31320781	C	A	upstream_gene_variant	MODIFIER	ENSCAFG00000014444	ENSCAFG00000014444	c.-2345C>A
CCRCD0004	8	59551878	C	A	missense_variant	MODERATE	KCNK10	ENSCAFG00000017343	c.279G>T	p.Leu93Phe
CCRCD0004	8	59551878	C	A	missense_variant	MODERATE	KCNK10	ENSCAFG00000017343	c.117G>T	p.Leu39Phe
CCRCD0004	8	59551878	C	A	missense_variant	MODERATE	KCNK10	ENSCAFG00000017343	c.270G>T	p.Leu90Phe
CCRCD0004	10	17195011	C	A	missense_variant	MODERATE	TTLL8	ENSCAFG00000000704	c.1607C>A	p.Pro536His
CCRCD0004	10	17195011	C	A	intron_variant	MODIFIER	ENSCAFG00000000709	ENSCAFG00000000709	c.470-93622G>T
CCRCD0004	9	386304	C	A	missense_variant	MODERATE	PCYT2	ENSCAFG00000005882	c.304C>A	p.Leu102Met
CCRCD0004	9	386304	C	A	missense_variant	MODERATE	PCYT2	ENSCAFG00000005882	c.304C>A	p.Leu102Met
CCRCD0004	9	386304	C	A	downstream_gene_variant	MODIFIER	SIRT7	ENSCAFG00000005891	c.*3395C>A
CCRCD0004	9	386304	C	A	intron_variant	MODIFIER	TSPAN10	ENSCAFG00000005765	c.831-63257G>T
CCRCD0004	12	1240706	C	A	upstream_gene_variant	MODIFIER	SAPCD1	ENSCAFG00000000628	c.-3268C>A
CCRCD0004	12	1240706	C	A	intron_variant	MODIFIER	ENSCAFG00000000626	ENSCAFG00000000626	c.1881+29C>A
CCRCD0004	12	1240706	C	A	intron_variant	MODIFIER	ENSCAFG00000000626	ENSCAFG00000000626	c.1485+29C>A
CCRCD0004	1	111695444	G	C	missense_variant	MODERATE	CD177	ENSCAFG00000004765	c.581G>C	p.Gly194Ala
CCRCD0004	1	111695444	G	C	missense_variant	MODERATE	CD177	ENSCAFG00000004765	c.584G>C	p.Gly195Ala
CCRCD0004	9	30174525	A	G	missense_variant&splice_region_variant	MODERATE	STXBP4	ENSCAFG00000017349	c.1379A>G	p.Glu460Gly
CCRCD0004	9	30174525	A	G	missense_variant&splice_region_variant	MODERATE	STXBP4	ENSCAFG00000017349	c.1370A>G	p.Glu457Gly
CCRCD0004	22	48968498	C	A	missense_variant	MODERATE	DOCK9	ENSCAFG00000005730	c.1975G>T	p.Ala659Ser
CCRCD0004	20	7038778	C	A	missense_variant	MODERATE	ATG7	ENSCAFG00000005018	c.2074G>T	p.Ala692Ser
CCRCD0004	3	61592568	C	T	intron_variant	MODIFIER	FAM193A	ENSCAFG00000014845	c.1254-57G>A
CCRCD0004	4	58666825	C	A	missense_variant	MODERATE	RPS14	ENSCAFG00000018094	c.361C>A	p.Arg121Ser
CCRCD0004	4	58666825	C	A	missense_variant	MODERATE	RPS14	ENSCAFG00000018094	c.394C>A	p.Arg132Ser
CCRCD0004	31	26074095	G	A	missense_variant	MODERATE	TIAM1	ENSCAFG00000008853	c.3833C>T	p.Pro1278Leu
CCRCD0004	31	26074095	G	A	missense_variant	MODERATE	TIAM1	ENSCAFG00000008853	c.3653C>T	p.Pro1218Leu
CCRCD0004	23	30569922	C	A	missense_variant	MODERATE	TOPBP1	ENSCAFG00000006447	c.805G>T	p.Asp269Tyr
CCRCD0004	36	13679938	C	A	missense_variant	MODERATE	NOSTRIN	ENSCAFG00000011834	c.1495C>A	p.Leu499Ile
CCRCD0004	36	13679938	C	A	missense_variant	MODERATE	NOSTRIN	ENSCAFG00000011834	c.1324C>A	p.Leu442Ile
CCRCD0004	2	67946626	G	T	intron_variant	MODIFIER	ZSCAN20	ENSCAFG00000010289	c.766+88C>A
CCRCD0004	1	86800791	G	A	synonymous_variant	LOW	TRPM3	ENSCAFG00000001849	c.813G>A	p.Arg271Arg
CCRCD0004	26	9741079	C	A	synonymous_variant	LOW	TRAFD1	ENSCAFG00000008830	c.862C>A	p.Arg288Arg
CCRCD0004	11	45412347	C	A	missense_variant	MODERATE	ENSCAFG00000029839	ENSCAFG00000029839	c.707G>T	p.Ser236Ile
CCRCD0004	11	45412347	C	A	downstream_gene_variant	MODIFIER	EQTN	ENSCAFG00000024872	c.*5394G>T
CCRCD0004	9	54998787	C	A	missense_variant	MODERATE	SPTAN1	ENSCAFG00000020049	c.423G>T	p.Lys141Asn
CCRCD0004	9	54998787	C	A	missense_variant	MODERATE	SPTAN1	ENSCAFG00000020049	c.423G>T	p.Lys141Asn
CCRCD0004	3	58196587	C	T	synonymous_variant	LOW	ADAMTS7	ENSCAFG00000014148	c.822C>T	p.His274His
CCRCD0004	X	43405802	C	A	missense_variant	MODERATE	SHROOM4	ENSCAFG00000016028	c.1268G>T	p.Gly423Val
CCRCD0004	X	43405802	C	A	missense_variant	MODERATE	SHROOM4	ENSCAFG00000016028	c.920G>T	p.Gly307Val
CCRCD0004	11	52169658	C	A	missense_variant	MODERATE	TESK1	ENSCAFG00000002058	c.856C>A	p.Leu286Met
CCRCD0004	11	52169658	C	A	downstream_gene_variant	MODIFIER	CD72	ENSCAFG00000002061	c.*1564G>T
CCRCD0004	17	59689165	C	T	synonymous_variant	LOW	TARS2	ENSCAFG00000011941	c.1581C>T	p.Asp527Asp
CCRCD0004	24	24451409	G	T	synonymous_variant	LOW	CEP250	ENSCAFG00000008037	c.3939G>T	p.Leu1313Leu
CCRCD0004	24	24451409	G	T	synonymous_variant	LOW	CEP250	ENSCAFG00000008037	c.3939G>T	p.Leu1313Leu
CCRCD0004	5	60427007	C	A	missense_variant	MODERATE	KLHL21	ENSCAFG00000019619	c.227G>T	p.Arg76Leu
CCRCD0004	9	49178707	C	A	missense_variant	MODERATE	CCDC187	ENSCAFG00000019701	c.2303C>A	p.Pro768His
CCRCD0004	9	49178707	C	A	missense_variant	MODERATE	CCDC187	ENSCAFG00000019701	c.2540C>A	p.Pro847His
CCRCD0004	9	49178707	C	A	missense_variant	MODERATE	CCDC187	ENSCAFG00000019701	c.2591C>A	p.Pro864His
CCRCD0004	9	49178707	C	A	missense_variant	MODERATE	CCDC187	ENSCAFG00000019701	c.2141C>A	p.Pro714His
CCRCD0004	15	39276607	G	A	missense_variant	MODERATE	UHRF1BP1L	ENSCAFG00000006703	c.157C>T	p.Pro53Ser
CCRCD0004	15	39276607	G	A	upstream_gene_variant	MODIFIER	ENSCAFG00000006711	ENSCAFG00000006711	n.-1147G>A
CCRCD0004	28	18709269	C	A	stop_gained	HIGH	SORCS1	ENSCAFG00000010628	c.1366G>T	p.Glu456*
CCRCD0004	28	18709269	C	A	stop_gained	HIGH	SORCS1	ENSCAFG00000010628	c.1192G>T	p.Glu398*
CCRCD0004	38	18443716	G	A	synonymous_variant	LOW	PBX1	ENSCAFG00000013289	c.1137C>T	p.Ser379Ser
CCRCD0004	38	18443716	G	A	synonymous_variant	LOW	PBX1	ENSCAFG00000013289	c.930C>T	p.Ser310Ser
CCRCD0004	13	58171013	C	A	intron_variant	MODIFIER	UBA6	ENSCAFG00000002765	c.1554+16G>T
CCRCD0004	X	109746242	C	T	missense_variant	MODERATE	ATP11C	ENSCAFG00000019020	c.2050G>A	p.Ala684Thr
CCRCD0004	X	109746242	C	T	missense_variant	MODERATE	ATP11C	ENSCAFG00000019020	c.2059G>A	p.Ala687Thr
CCRCD0004	11	52261177	C	A	missense_variant	MODERATE	CREB3	ENSCAFG00000002203	c.376C>A	p.Leu126Ile
CCRCD0004	11	52261177	C	A	downstream_gene_variant	MODIFIER	GBA2	ENSCAFG00000030134	c.*4092G>T
CCRCD0004	9	59404500	C	A	intron_variant	MODIFIER	DENND1A	ENSCAFG00000020227	c.1609-31C>A
CCRCD0004	9	59404500	C	A	intron_variant	MODIFIER	DENND1A	ENSCAFG00000020227	c.262-31C>A
CCRCD0004	28	14646947	C	A	missense_variant	MODERATE	LDB1	ENSCAFG00000010005	c.1404G>T	p.Gln468His
CCRCD0004	6	12023491	G	C	missense_variant	MODERATE	ENSCAFG00000023499	ENSCAFG00000023499	c.1528G>C	p.Gly510Arg
CCRCD0004	6	12023491	G	C	downstream_gene_variant	MODIFIER	ENSCAFG00000023499	ENSCAFG00000023499	c.*945G>C
CCRCD0004	20	45282675	G	T	synonymous_variant	LOW	FAM129C	ENSCAFG00000015256	c.1020C>A	p.Pro340Pro
CCRCD0004	1	95279070	G	A	synonymous_variant	LOW	ROR2	ENSCAFG00000002163	c.1878G>A	p.Ala626Ala
CCRCD0004	1	95279070	G	A	synonymous_variant	LOW	ROR2	ENSCAFG00000002163	c.1365G>A	p.Ala455Ala
CCRCD0004	X	56241586	C	A	missense_variant	MODERATE	ERCC6L	ENSCAFG00000023690	c.2071G>T	p.Gly691Trp
CCRCD0004	5	29336445	G	A	missense_variant	MODERATE	BIRC3	ENSCAFG00000015105	c.796C>T	p.Pro266Ser
CCRCD0004	15	9198549	G	T	synonymous_variant	LOW	ENSCAFG00000028969	ENSCAFG00000028969	c.888G>T	p.Ala296Ala
CCRCD0004	36	22223339	C	A	missense_variant	MODERATE	ENSCAFG00000014025	ENSCAFG00000014025	c.52184G>T	p.Gly17395Val
CCRCD0004	20	2835521	C	A	missense_variant	MODERATE	COPG1	ENSCAFG00000004255	c.2430G>T	p.Met810Ile
CCRCD0004	27	39304258	C	A	synonymous_variant	LOW	ANO2	ENSCAFG00000015257	c.2289C>A	p.Leu763Leu
CCRCD0004	27	39304258	C	A	synonymous_variant	LOW	ANO2	ENSCAFG00000015257	c.2277C>A	p.Leu759Leu
CCRCD0004	27	39304258	C	A	synonymous_variant	LOW	ANO2	ENSCAFG00000015257	c.2031C>A	p.Leu677Leu
CCRCD0004	37	26049301	C	A	synonymous_variant	LOW	OBSL1	ENSCAFG00000015641	c.1707G>T	p.Ala569Ala
CCRCD0004	37	26049301	C	A	upstream_gene_variant	MODIFIER	ENSCAFG00000015617	ENSCAFG00000015617	c.-2867C>A
CCRCD0004	37	26049301	C	A	upstream_gene_variant	MODIFIER	ENSCAFG00000015617	ENSCAFG00000015617	c.-4663C>A
CCRCD0004	37	26049301	C	A	downstream_gene_variant	MODIFIER	ASIC4	ENSCAFG00000015597	c.*1952C>A
CCRCD0004	37	26049301	C	A	downstream_gene_variant	MODIFIER	OBSL1	ENSCAFG00000015641	c.*2200G>T
CCRCD0004	10	21941699	G	T	stop_gained	HIGH	ENSCAFG00000000902	ENSCAFG00000000902	c.1369G>T	p.Gly457*
CCRCD0004	8	26875694	C	A	synonymous_variant	LOW	MAP4K5	ENSCAFG00000014383	c.1476G>T	p.Val492Val
CCRCD0004	8	26875694	C	A	synonymous_variant	LOW	MAP4K5	ENSCAFG00000014383	c.1476G>T	p.Val492Val
CCRCD0004	33	17636730	C	T	missense_variant	MODERATE	ENSCAFG00000010611	ENSCAFG00000010611	c.3179G>A	p.Arg1060His
CCRCD0004	33	17636730	C	T	intron_variant	MODIFIER	ENSCAFG00000010611	ENSCAFG00000010611	c.640-17G>A
CCRCD0004	36	25069244	C	A	missense_variant	MODERATE	SSFA2	ENSCAFG00000014233	c.3272C>A	p.Pro1091His
CCRCD0004	36	25069244	C	A	intron_variant	MODIFIER	SSFA2	ENSCAFG00000014233	c.2866-16C>A
CCRCD0004	3	42176474	C	T	missense_variant	MODERATE	ENSCAFG00000010895	ENSCAFG00000010895	c.397C>T	p.Arg133Trp
CCRCD0004	12	6037870	C	A	missense_variant&splice_region_variant	MODERATE	MTCH1	ENSCAFG00000001441	c.612G>T	p.Gln204His
CCRCD0004	20	46800056	C	G	missense_variant	MODERATE	AKAP8L	ENSCAFG00000016050	c.1810C>G	p.Arg604Gly
CCRCD0004	20	46800056	C	G	upstream_gene_variant	MODIFIER	AKAP8	ENSCAFG00000016083	c.-861C>G
CCRCD0004	20	46800056	C	G	upstream_gene_variant	MODIFIER	AKAP8	ENSCAFG00000016083	c.-861C>G
CCRCD0004	20	46800056	C	G	downstream_gene_variant	MODIFIER	ENSCAFG00000031847	ENSCAFG00000031847	c.*462G>C
CCRCD0004	12	71889490	G	A	intron_variant	MODIFIER	NT5DC1	ENSCAFG00000004060	c.526+70G>A
CCRCD0004	13	44944481	C	A	synonymous_variant	LOW	LRRC66	ENSCAFG00000024651	c.2187G>T	p.Pro729Pro
CCRCD0004	20	57423525	C	A	intron_variant	MODIFIER	DAZAP1	ENSCAFG00000019528	c.415-35G>T
CCRCD0004	20	57423525	C	A	intron_variant	MODIFIER	DAZAP1	ENSCAFG00000019528	c.496-35G>T
CCRCD0004	23	51966082	C	A	missense_variant	MODERATE	LXN	ENSCAFG00000009096	c.427G>T	p.Ala143Ser
CCRCD0004	23	51966082	C	A	intron_variant	MODIFIER	GFM1	ENSCAFG00000009006	c.1601+3235C>A
CCRCD0004	23	51966082	C	A	intron_variant	MODIFIER	GFM1	ENSCAFG00000009006	c.1376+3235C>A
CCRCD0004	6	8578339	G	T	synonymous_variant	LOW	IFT22	ENSCAFG00000013793	c.39G>T	p.Leu13Leu
CCRCD0004	12	11226318	G	A	synonymous_variant	LOW	UBR2	ENSCAFG00000001697	c.834G>A	p.Gln278Gln
CCRCD0004	12	11226318	G	A	synonymous_variant	LOW	UBR2	ENSCAFG00000001697	c.834G>A	p.Gln278Gln
CCRCD0004	7	2171808	G	C	synonymous_variant	LOW	CACNA1S	ENSCAFG00000010884	c.5430G>C	p.Thr1810Thr
CCRCD0004	9	55282972	G	A	missense_variant	MODERATE	DNM1	ENSCAFG00000020082	c.647C>T	p.Ala216Val
CCRCD0004	9	55282972	G	A	5_prime_UTR_variant	MODIFIER	DNM1	ENSCAFG00000020082	c.-584C>T
CCRCD0004	24	20744111	C	A	missense_variant	MODERATE	CBD125	ENSCAFG00000025097	c.88G>T	p.Asp30Tyr
CCRCD0004	22	6378050	C	A	missense_variant	MODERATE	TSC22D1	ENSCAFG00000004584	c.2216C>A	p.Ala739Glu
CCRCD0004	22	6378050	C	A	missense_variant	MODERATE	TSC22D1	ENSCAFG00000004584	c.2216C>A	p.Ala739Glu
CCRCD0004	12	2379734	C	A	missense_variant	MODERATE	DLA-DOB	ENSCAFG00000000819	c.530G>T	p.Gly177Val
CCRCD0004	18	52404223	C	G	missense_variant	MODERATE	PYGM	ENSCAFG00000014281	c.1343C>G	p.Ala448Gly
CCRCD0004	2	36463435	C	T	missense_variant	MODERATE	PCDHGC5	ENSCAFG00000006086	c.1406C>T	p.Pro469Leu
CCRCD0004	2	36463435	C	T	intron_variant	MODIFIER	PCDHGC5	ENSCAFG00000006086	c.2431-3902C>T
CCRCD0004	9	23625423	C	A	missense_variant	MODERATE	SRCIN1	ENSCAFG00000016614	c.176C>A	p.Ala59Glu
CCRCD0004	9	23625423	C	A	missense_variant	MODERATE	SRCIN1	ENSCAFG00000016614	c.212C>A	p.Ala71Glu
CCRCD0004	1	37209150	C	A	missense_variant	MODERATE	GRM1	ENSCAFG00000000338	c.706C>A	p.His236Asn
CCRCD0004	3	52776775	C	A	intron_variant	MODIFIER	ANPEP	ENSCAFG00000012013	c.1311+43G>T
CCRCD0004	11	20002410	C	A	intron_variant	MODIFIER	FNIP1	ENSCAFG00000000755	c.1520-39G>T
CCRCD0004	27	1933132	G	A	missense_variant	MODERATE	ESPL1	ENSCAFG00000007030	c.502C>T	p.Arg168Trp
CCRCD0004	28	28730598	C	A	missense_variant	MODERATE	FAM204A	ENSCAFG00000011999	c.47G>T	p.Gly16Val
CCRCD0004	11	45372998	G	T	missense_variant	MODERATE	TEK	ENSCAFG00000001713	c.3098G>T	p.Ser1033Ile
CCRCD0004	30	30630842	T	G	intron_variant	MODIFIER	DIS3L	ENSCAFG00000017271	c.895+11T>G
CCRCD0004	30	35773236	C	A	synonymous_variant	LOW	ENSCAFG00000028783	ENSCAFG00000028783	c.867G>T	p.Pro289Pro
CCRCD0004	30	35773236	C	A	upstream_gene_variant	MODIFIER	PARP6	ENSCAFG00000017674	c.-4285G>T
CCRCD0004	30	35773236	C	A	upstream_gene_variant	MODIFIER	PARP6	ENSCAFG00000017674	c.-3626G>T
CCRCD0004	3	91564945	C	T	missense_variant	MODERATE	TMEM175	ENSCAFG00000016710	c.124G>A	p.Ala42Thr
CCRCD0004	3	91564945	C	T	downstream_gene_variant	MODIFIER	5S_rRNA	ENSCAFG00000027639	n.*490G>A
CCRCD0004	17	20341539	C	A	missense_variant	MODERATE	HADHA	ENSCAFG00000004267	c.596G>T	p.Arg199Ile
CCRCD0004	17	20341539	C	A	downstream_gene_variant	MODIFIER	HADHA	ENSCAFG00000004267	c.*3128G>T
CCRCD0004	34	11191170	A	G	missense_variant	MODERATE	LPCAT1	ENSCAFG00000010491	c.1397A>G	p.Glu466Gly
CCRCD0004	34	11191170	A	G	missense_variant	MODERATE	LPCAT1	ENSCAFG00000010491	c.1250A>G	p.Glu417Gly
CCRCD0004	1	66854575	T	A	intron_variant	MODIFIER	PTPRK	ENSCAFG00000001101	c.595-22A>T
CCRCD0004	1	66854575	T	A	intron_variant	MODIFIER	PTPRK	ENSCAFG00000001101	c.481-22A>T
CCRCD0004	5	81275029	G	A	missense_variant	MODERATE	PLA2G15	ENSCAFG00000020318	c.295C>T	p.Arg99Trp
CCRCD0004	20	55397779	C	A	synonymous_variant	LOW	ANKRD24	ENSCAFG00000019121	c.834G>T	p.Leu278Leu
CCRCD0004	20	55397779	C	A	intron_variant	MODIFIER	EBI3	ENSCAFG00000019114	c.23-8129G>T
CCRCD0004	32	8356878	T	A	intron_variant	MODIFIER	CDS1	ENSCAFG00000009166	c.117+7700T>A
CCRCD0004	4	59135136	C	A	intron_variant	MODIFIER	PDE6A	ENSCAFG00000018251	c.961-15C>A
CCRCD0004	15	31751701	C	T	missense_variant	MODERATE	KERA	ENSCAFG00000006134	c.895G>A	p.Val299Ile
CCRCD0004	4	8734234	G	A	missense_variant	MODERATE	COG2	ENSCAFG00000012080	c.94C>T	p.Pro32Ser
CCRCD0004	37	16607424	C	A	missense_variant	MODERATE	PIKFYVE	ENSCAFG00000013684	c.5069C>A	p.Ser1690Tyr
CCRCD0004	26	29849004	A	G	intron_variant	MODIFIER	HIRA	ENSCAFG00000014619	c.2456-90A>G
CCRCD0004	26	29849004	A	G	intron_variant	MODIFIER	HIRA	ENSCAFG00000014619	c.2456-90A>G
CCRCD0004	20	49420824	C	A	upstream_gene_variant	MODIFIER	FBXW9	ENSCAFG00000017235	c.-4710C>A
CCRCD0004	20	49420824	C	A	downstream_gene_variant	MODIFIER	ENSCAFG00000026465	ENSCAFG00000026465	n.*2851C>A
CCRCD0004	20	49420824	C	A	intron_variant	MODIFIER	TNPO2	ENSCAFG00000017226	c.2693-32C>A
CCRCD0004	16	8556416	G	A	intron_variant	MODIFIER	RAB19	ENSCAFG00000003959	c.385+43C>T
CCRCD0004	18	23443748	C	A	upstream_gene_variant	MODIFIER	ENSCAFG00000036762	ENSCAFG00000036762	n.-1676C>A
CCRCD0004	18	23443748	C	A	intron_variant	MODIFIER	SEMA3A	ENSCAFG00000006212	c.1452+81G>T
CCRCD0004	13	21543123	C	A	synonymous_variant	LOW	TBC1D31	ENSCAFG00000000986	c.3468C>A	p.Leu1156Leu
CCRCD0004	11	19832179	C	A	missense_variant	MODERATE	ENSCAFG00000024183	ENSCAFG00000024183	c.2040G>T	p.Leu680Phe
CCRCD0004	11	19832179	C	A	missense_variant	MODERATE	ENSCAFG00000024183	ENSCAFG00000024183	c.2040G>T	p.Leu680Phe
CCRCD0004	11	19832179	C	A	missense_variant	MODERATE	ENSCAFG00000024183	ENSCAFG00000024183	c.201G>T	p.Leu67Phe
CCRCD0004	5	32703313	C	A	missense_variant	MODERATE	KDM6B	ENSCAFG00000016817	c.861C>A	p.Asp287Glu
CCRCD0004	17	20405538	C	A	splice_acceptor_variant&intron_variant	HIGH	ADGRF3	ENSCAFG00000004328	c.1456-1G>T
CCRCD0004	17	20405538	C	A	downstream_gene_variant	MODIFIER	ADGRF3	ENSCAFG00000004328	c.*369G>T
CCRCD0004	10	27911127	C	T	synonymous_variant	LOW	FOXRED2	ENSCAFG00000001550	c.582C>T	p.Pro194Pro
CCRCD0004	10	27911127	C	T	downstream_gene_variant	MODIFIER	EIF3D	ENSCAFG00000001544	c.*6371C>T
CCRCD0004	7	78887831	C	A	missense_variant	MODERATE	ENSCAFG00000018982	ENSCAFG00000018982	c.1030C>A	p.Arg344Ser
CCRCD0004	7	78887831	C	A	missense_variant	MODERATE	ENSCAFG00000018982	ENSCAFG00000018982	c.1042C>A	p.Arg348Ser
CCRCD0004	20	52329401	C	A	splice_region_variant&intron_variant	LOW	PNPLA6	ENSCAFG00000018262	c.236-4C>A
CCRCD0004	20	52329401	C	A	downstream_gene_variant	MODIFIER	MCOLN1	ENSCAFG00000018234	c.*2160C>A
CCRCD0004	20	52329401	C	A	downstream_gene_variant	MODIFIER	MCOLN1	ENSCAFG00000018234	c.*2228C>A
CCRCD0004	20	45697146	C	A	missense_variant	MODERATE	CPAMD8	ENSCAFG00000015590	c.2377C>A	p.Pro793Thr
CCRCD0004	2	56365266	C	A	stop_gained	HIGH	ANKRA2	ENSCAFG00000008224	c.901G>T	p.Glu301*
CCRCD0004	28	16590126	C	A	missense_variant	MODERATE	GSTO2	ENSCAFG00000024905	c.301C>A	p.Leu101Met
CCRCD0004	7	61859304	G	A	missense_variant	MODERATE	AQP4	ENSCAFG00000018125	c.260G>A	p.Cys87Tyr
CCRCD0004	30	26661483	A	T	missense_variant	MODERATE	VPS13C	ENSCAFG00000016774	c.6635T>A	p.Val2212Asp
CCRCD0004	30	26661483	A	T	intron_variant	MODIFIER	ENSCAFG00000039334	ENSCAFG00000039334	n.169-16756A>T
CCRCD0004	13	31397618	C	A	missense_variant	MODERATE	ENSCAFG00000031399	ENSCAFG00000031399	c.923G>T	p.Arg308Leu
CCRCD0004	13	31397618	C	A	missense_variant	MODERATE	KHDRBS3	ENSCAFG00000001166	c.62C>A	p.Thr21Lys
CCRCD0004	7	60907785	C	A	synonymous_variant	LOW	CDH2	ENSCAFG00000018115	c.1233C>A	p.Pro411Pro
CCRCD0004	20	49353896	C	A	missense_variant	MODERATE	PRDX2	ENSCAFG00000017163	c.154C>A	p.Pro52Thr
CCRCD0004	20	49353896	C	A	upstream_gene_variant	MODIFIER	RNASEH2A	ENSCAFG00000017159	c.-3616G>T
CCRCD0004	1	108480794	G	A	missense_variant	MODERATE	ZNF541	ENSCAFG00000004103	c.1538G>A	p.Arg513Gln
CCRCD0004	1	108480794	G	A	missense_variant	MODERATE	ZNF541	ENSCAFG00000004103	c.1538G>A	p.Arg513Gln
CCRCD0004	1	108480794	G	A	missense_variant	MODERATE	ZNF541	ENSCAFG00000004103	c.1538G>A	p.Arg513Gln
CCRCD0004	1	108480794	G	A	missense_variant	MODERATE	ZNF541	ENSCAFG00000004103	c.1538G>A	p.Arg513Gln
CCRCD0004	12	23734826	A	G	missense_variant	MODERATE	DST	ENSCAFG00000002413	c.21467T>C	p.Leu7156Pro
CCRCD0004	12	23734826	A	G	missense_variant	MODERATE	DST	ENSCAFG00000002413	c.13697T>C	p.Leu4566Pro
CCRCD0004	9	1546163	C	T	splice_region_variant&intron_variant	LOW	SGSH	ENSCAFG00000005640	c.689-3C>T
CCRCD0004	9	1546163	C	T	downstream_gene_variant	MODIFIER	CARD14	ENSCAFG00000005636	c.*2315G>A
CCRCD0004	8	3219238	G	A	synonymous_variant	LOW	REM2	ENSCAFG00000011209	c.99G>A	p.Thr33Thr
CCRCD0004	8	3219238	G	A	intron_variant	MODIFIER	LRP10	ENSCAFG00000011202	c.2106+4913G>A
CCRCD0004	31	24132293	G	A	stop_gained	HIGH	MAP3K7CL	ENSCAFG00000032403	c.83G>A	p.Trp28*
CCRCD0004	26	23921334	C	A	synonymous_variant	LOW	OSBP2	ENSCAFG00000012842	c.1278C>A	p.Arg426Arg
CCRCD0004	5	35701198	C	A	missense_variant	MODERATE	SHISA6	ENSCAFG00000017598	c.667C>A	p.Arg223Ser
CCRCD0004	24	16175713	C	A	missense_variant	MODERATE	GPCPD1	ENSCAFG00000005997	c.631C>A	p.Pro211Thr
CCRCD0004	28	9830001	C	T	missense_variant	MODERATE	ENSCAFG00000008621	ENSCAFG00000008621	c.151G>A	p.Ala51Thr
CCRCD0004	13	49089967	C	A	missense_variant	MODERATE	NOA1	ENSCAFG00000002256	c.898G>T	p.Ala300Ser
CCRCD0004	13	49089967	C	A	upstream_gene_variant	MODIFIER	POLR2B	ENSCAFG00000002296	c.-1630C>A
CCRCD0004	17	58733252	C	A	missense_variant&splice_region_variant	MODERATE	LIX1L	ENSCAFG00000011371	c.599G>T	p.Gly200Val
CCRCD0004	X	55708573	G	T	missense_variant	MODERATE	ENSCAFG00000017103	ENSCAFG00000017103	c.2624G>T	p.Arg875Leu
CCRCD0004	X	55708573	G	T	missense_variant	MODERATE	ENSCAFG00000017103	ENSCAFG00000017103	c.2624G>T	p.Arg875Leu
CCRCD0004	28	7336267	A	G	synonymous_variant	LOW	EXOC6	ENSCAFG00000007534	c.1788A>G	p.Ala596Ala
CCRCD0004	28	7336267	A	G	synonymous_variant	LOW	EXOC6	ENSCAFG00000007534	c.1368A>G	p.Ala456Ala
CCRCD0004	28	7336267	A	G	upstream_gene_variant	MODIFIER	ENSCAFG00000007554	ENSCAFG00000007554	c.-2091T>C
CCRCD0004	28	7336267	A	G	intron_variant	MODIFIER	ENSCAFG00000036677	ENSCAFG00000036677	n.269+69849T>C
CCRCD0004	17	49577404	G	A	missense_variant	MODERATE	EGR4	ENSCAFG00000031530	c.917G>A	p.Gly306Asp
CCRCD0004	20	2926741	T	A	synonymous_variant	LOW	CNBP	ENSCAFG00000004320	c.330T>A	p.Ala110Ala
CCRCD0004	20	32114122	T	A	missense_variant	MODERATE	ACOX2	ENSCAFG00000007261	c.170T>A	p.Ile57Asn
CCRCD0004	4	20394487	C	A	missense_variant&splice_region_variant	MODERATE	HKDC1	ENSCAFG00000032754	c.2607C>A	p.His869Gln
CCRCD0004	4	20394487	C	A	upstream_gene_variant	MODIFIER	ENSCAFG00000036022	ENSCAFG00000036022	n.-2281C>A
CCRCD0004	4	20394487	C	A	upstream_gene_variant	MODIFIER	ENSCAFG00000036022	ENSCAFG00000036022	n.-2281C>A
CCRCD0004	19	19952503	G	A	intergenic_region	MODIFIER	ENSCAFG00000024224-ENSCAFG00000037539	ENSCAFG00000024224-ENSCAFG00000037539	n.19952503G>A
CCRCD0004	28	35237325	G	T	missense_variant	MODERATE	ADAM12	ENSCAFG00000012986	c.796C>A	p.Leu266Met
CCRCD0004	28	35237325	G	T	missense_variant	MODERATE	ADAM12	ENSCAFG00000012986	c.568C>A	p.Leu190Met
CCRCD0004	26	7195547	C	A	intron_variant	MODIFIER	MLXIP	ENSCAFG00000007965	c.2247+47G>T
CCRCD0004	13	1636799	A	T	missense_variant	MODERATE	VPS13B	ENSCAFG00000000507	c.5707A>T	p.Ser1903Cys
CCRCD0004	13	1636799	A	T	missense_variant	MODERATE	VPS13B	ENSCAFG00000000507	c.5632A>T	p.Ser1878Cys
CCRCD0004	13	43976709	C	T	upstream_gene_variant	MODIFIER	TXK	ENSCAFG00000024725	c.-54G>A
CCRCD0004	13	43976709	C	T	downstream_gene_variant	MODIFIER	ENSCAFG00000028493	ENSCAFG00000028493	c.*5001C>T
CCRCD0004	13	43976709	C	T	downstream_gene_variant	MODIFIER	TEC	ENSCAFG00000001942	c.*2864G>A
CCRCD0004	13	43976709	C	T	intergenic_region	MODIFIER	TXK-TEC	ENSCAFG00000024725-ENSCAFG00000001942	n.43976709C>T
CCRCD0004	12	44358793	C	T	synonymous_variant	LOW	MRAP2	ENSCAFG00000031854	c.190C>T	p.Leu64Leu
CCRCD0004	20	44775515	G	A	missense_variant	MODERATE	PDE4C	ENSCAFG00000014928	c.281G>A	p.Arg94Gln
CCRCD0004	20	44775515	G	A	upstream_gene_variant	MODIFIER	PDE4C	ENSCAFG00000014928	c.-4944G>A
CCRCD0004	5	81570006	C	A	downstream_gene_variant	MODIFIER	CTRL	ENSCAFG00000020334	c.*2588C>A
CCRCD0004	5	81570006	C	A	intron_variant	MODIFIER	PSKH1	ENSCAFG00000020335	c.952-65G>T
CCRCD0004	20	45845180	C	A	intron_variant	MODIFIER	NWD1	ENSCAFG00000015626	c.202-17G>T
CCRCD0004	26	8283941	C	T	stop_gained	HIGH	GPN3	ENSCAFG00000008470	c.270G>A	p.Trp90*
CCRCD0004	38	1697087	C	G	intron_variant	MODIFIER	DSTYK	ENSCAFG00000009999	c.21+117G>C
CCRCD0004	27	5288580	A	G	synonymous_variant	LOW	TROAP	ENSCAFG00000008613	c.114T>C	p.Cys38Cys
CCRCD0004	X	34861838	C	A	synonymous_variant	LOW	SSU72	ENSCAFG00000014111	c.117G>T	p.Gly39Gly
CCRCD0004	20	45782729	T	A	missense_variant	MODERATE	SIN3B	ENSCAFG00000015616	c.173A>T	p.Asp58Val
CCRCD0004	20	45782729	T	A	missense_variant	MODERATE	SIN3B	ENSCAFG00000015616	c.179A>T	p.Asp60Val
CCRCD0004	13	35076274	G	A	missense_variant	MODERATE	TRAPPC9	ENSCAFG00000001181	c.1063C>T	p.Leu355Phe
CCRCD0004	9	4025666	G	A	splice_region_variant&synonymous_variant	LOW	MFSD11	ENSCAFG00000005155	c.153C>T	p.Ser51Ser
CCRCD0004	9	4025666	G	A	upstream_gene_variant	MODIFIER	SRSF2	ENSCAFG00000005147	c.-3029G>A
CCRCD0004	32	37708952	C	T	missense_variant	MODERATE	SEC24D	ENSCAFG00000012345	c.2218G>A	p.Glu740Lys
CCRCD0004	38	14890253	C	A	missense_variant	MODERATE	IARS2	ENSCAFG00000010952	c.1218C>A	p.Ser406Arg
CCRCD0004	38	14890253	C	A	downstream_gene_variant	MODIFIER	cfa-mir-215	ENSCAFG00000025630	n.*4855G>T
CCRCD0004	18	52322367	A	G	missense_variant	MODERATE	ENSCAFG00000014161	ENSCAFG00000014161	c.275A>G	p.Asp92Gly
CCRCD0004	18	52322367	A	G	upstream_gene_variant	MODIFIER	ENSCAFG00000014161	ENSCAFG00000014161	c.-4633A>G
CCRCD0004	18	52322367	A	G	downstream_gene_variant	MODIFIER	EHD1	ENSCAFG00000014128	c.*7731A>G
CCRCD0004	5	33834505	C	A	upstream_gene_variant	MODIFIER	ENSCAFG00000040427	ENSCAFG00000040427	n.-1629G>T
CCRCD0004	5	33834505	C	A	intron_variant	MODIFIER	STX8	ENSCAFG00000017413	c.*104-50G>T
CCRCD0004	5	33834505	C	A	intron_variant	MODIFIER	STX8	ENSCAFG00000017413	c.350-50G>T
CCRCD0004	38	21977675	C	A	synonymous_variant	LOW	ENSCAFG00000031010	ENSCAFG00000031010	c.667C>A	p.Arg223Arg
CCRCD0004	38	21977675	C	A	intron_variant	MODIFIER	NCSTN	ENSCAFG00000012557	c.43+62177G>T
CCRCD0004	24	27145796	C	A	missense_variant	MODERATE	SLC32A1	ENSCAFG00000008987	c.1115C>A	p.Thr372Lys
CCRCD0004	13	29595071	C	G	missense_variant&splice_region_variant	MODERATE	TG	ENSCAFG00000001128	c.7863C>G	p.Ser2621Arg
CCRCD0004	13	29595071	C	G	missense_variant&splice_region_variant	MODERATE	TG	ENSCAFG00000001128	c.7863C>G	p.Ser2621Arg
CCRCD0004	13	29595071	C	G	upstream_gene_variant	MODIFIER	SLA	ENSCAFG00000001131	c.-69741G>C
CCRCD0004	34	36944110	C	A	missense_variant	MODERATE	ECT2	ENSCAFG00000015455	c.2243C>A	p.Pro748Gln
CCRCD0004	34	36944110	C	A	missense_variant	MODERATE	ECT2	ENSCAFG00000015455	c.2348C>A	p.Pro783Gln
CCRCD0004	12	2422824	C	A	5_prime_UTR_variant	MODIFIER	PSMB8	ENSCAFG00000000829	c.-14G>T
CCRCD0004	12	2422824	C	A	downstream_gene_variant	MODIFIER	TAP1	ENSCAFG00000000832	c.*1641G>T
CCRCD0004	34	4036136	C	A	missense_variant	MODERATE	CCT5	ENSCAFG00000010084	c.1575G>T	p.Met525Ile
CCRCD0004	34	4036136	C	A	missense_variant	MODERATE	CCT5	ENSCAFG00000010084	c.1551G>T	p.Met517Ile
CCRCD0004	34	4036136	C	A	downstream_gene_variant	MODIFIER	CMBL	ENSCAFG00000010064	c.*5065C>A
CCRCD0004	3	72949380	C	A	synonymous_variant	LOW	UGDH	ENSCAFG00000015978	c.219C>A	p.Thr73Thr
CCRCD0004	25	17415626	G	A	intron_variant	MODIFIER	IFT88	ENSCAFG00000007250	c.2246-14C>T
CCRCD0004	9	30124057	G	C	missense_variant&splice_region_variant	MODERATE	STXBP4	ENSCAFG00000017349	c.782G>C	p.Gly261Ala
CCRCD0004	9	30124057	G	C	missense_variant&splice_region_variant	MODERATE	STXBP4	ENSCAFG00000017349	c.773G>C	p.Gly258Ala
CCRCD0004	9	30124057	G	C	upstream_gene_variant	MODIFIER	ENSCAFG00000040273	ENSCAFG00000040273	n.-3744C>G
CCRCD0004	14	19887680	C	A	intron_variant	MODIFIER	COL1A2	ENSCAFG00000002069	c.97-21C>A
CCRCD0004	11	20640913	C	A	missense_variant	MODERATE	SLC22A4	ENSCAFG00000000840	c.2240C>A	p.Thr747Asn
CCRCD0004	9	55934300	G	A	missense_variant	MODERATE	GARNL3	ENSCAFG00000020142	c.3044C>T	p.Ala1015Val
CCRCD0004	12	8794844	C	A	missense_variant	MODERATE	DAAM2	ENSCAFG00000001565	c.2486C>A	p.Ala829Glu
CCRCD0004	22	5644018	C	A	intron_variant	MODIFIER	SLC25A30	ENSCAFG00000004531	c.394-48G>T
CCRCD0004	18	51899323	C	G	missense_variant	MODERATE	POLA2	ENSCAFG00000013677	c.250G>C	p.Ala84Pro
CCRCD0004	18	45531305	C	T	missense_variant	MODERATE	MUC5B	ENSCAFG00000023780	c.5794C>T	p.Pro1932Ser
CCRCD0004	18	45531305	C	T	missense_variant	MODERATE	MUC5B	ENSCAFG00000023780	c.5794C>T	p.Pro1932Ser
CCRCD0004	18	45531305	C	T	downstream_gene_variant	MODIFIER	ENSCAFG00000030494	ENSCAFG00000030494	c.*4179G>A
CCRCD0004	4	36128705	C	T	missense_variant	MODERATE	NSD1	ENSCAFG00000016473	c.2477G>A	p.Ser826Asn
CCRCD0004	4	36128705	C	T	missense_variant	MODERATE	NSD1	ENSCAFG00000016473	c.1670G>A	p.Ser557Asn
CCRCD0004	29	32538286	G	A	intron_variant	MODIFIER	WWP1	ENSCAFG00000008784	c.209+19G>A
CCRCD0004	16	11168244	A	G	intron_variant	MODIFIER	DGKI	ENSCAFG00000003373	c.2176-62A>G
CCRCD0004	16	11168244	A	G	intron_variant	MODIFIER	DGKI	ENSCAFG00000003373	c.1474-62A>G
CCRCD0004	8	62125586	G	C	missense_variant	MODERATE	CCDC88C	ENSCAFG00000017561	c.5633C>G	p.Pro1878Arg
CCRCD0004	8	62125586	G	C	missense_variant	MODERATE	CCDC88C	ENSCAFG00000017561	c.5633C>G	p.Pro1878Arg
CCRCD0004	2	83726814	G	T	upstream_gene_variant	MODIFIER	C1orf158	ENSCAFG00000016366	c.-26C>A
CCRCD0004	2	83726814	G	T	intergenic_region	MODIFIER	C1orf158-AADACL3	ENSCAFG00000016366-ENSCAFG00000016370	n.83726814G>T
CCRCD0004	30	36028222	C	A	intron_variant	MODIFIER	ARIH1	ENSCAFG00000017713	c.1206+24C>A
CCRCD0004	30	36028222	C	A	intron_variant	MODIFIER	ENSCAFG00000035721	ENSCAFG00000035721	n.163-11284G>T
CCRCD0004	30	36028222	C	A	intron_variant	MODIFIER	ARIH1	ENSCAFG00000017713	c.1113+24C>A
CCRCD0004	16	44128821	C	A	missense_variant	MODERATE	FAT1	ENSCAFG00000007273	c.418C>A	p.Leu140Met
CCRCD0004	5	76301126	T	A	synonymous_variant	LOW	AARS	ENSCAFG00000020132	c.750A>T	p.Val250Val
CCRCD0004	5	76301126	T	A	synonymous_variant	LOW	AARS	ENSCAFG00000020132	c.750A>T	p.Val250Val
CCRCD0004	28	36384137	T	A	missense_variant	MODERATE	DOCK1	ENSCAFG00000013062	c.4957T>A	p.Ser1653Thr
CCRCD0004	28	36384137	T	A	missense_variant	MODERATE	DOCK1	ENSCAFG00000013062	c.4894T>A	p.Ser1632Thr
CCRCD0004	10	30994392	C	A	splice_region_variant&intron_variant	LOW	BPIFC	ENSCAFG00000001777	c.1168-3C>A
CCRCD0004	2	75516869	C	A	intron_variant	MODIFIER	MYOM3	ENSCAFG00000013042	c.2975-28C>A
CCRCD0004	28	17403455	T	A	missense_variant	MODERATE	SORCS3	ENSCAFG00000010623	c.1663T>A	p.Ser555Thr
CCRCD0004	28	17403455	T	A	missense_variant	MODERATE	SORCS3	ENSCAFG00000010623	c.1633T>A	p.Ser545Thr
CCRCD0004	1	111636411	C	A	missense_variant	MODERATE	LYPD3	ENSCAFG00000004761	c.158C>A	p.Ala53Asp
CCRCD0004	1	111636411	C	A	intron_variant	MODIFIER	LYPD3	ENSCAFG00000004761	c.227-147C>A
CCRCD0004	11	21214603	C	G	missense_variant	MODERATE	AFF4	ENSCAFG00000000930	c.740G>C	p.Ser247Thr
CCRCD0004	11	21214603	C	G	missense_variant	MODERATE	AFF4	ENSCAFG00000000930	c.740G>C	p.Ser247Thr
CCRCD0004	14	56336606	G	A	missense_variant	MODERATE	CFTR	ENSCAFG00000003429	c.350G>A	p.Arg117His
CCRCD0004	23	37961217	C	A	missense_variant	MODERATE	GK5	ENSCAFG00000007753	c.709G>T	p.Gly237Trp
CCRCD0004	7	27802115	C	A	splice_acceptor_variant&intron_variant	HIGH	MROH9	ENSCAFG00000014998	c.2312-1G>T
CCRCD0004	7	27802115	C	A	intron_variant	MODIFIER	FMO3	ENSCAFG00000014992	c.-24+43487G>T
CCRCD0004	23	13746547	C	A	intron_variant	MODIFIER	GADL1	ENSCAFG00000028789	c.732-41C>A
CCRCD0004	11	60678353	C	A	synonymous_variant	LOW	ENSCAFG00000029270	ENSCAFG00000029270	c.258C>A	p.Leu86Leu
CCRCD0004	3	54789499	C	A	missense_variant	MODERATE	ENSCAFG00000013185	ENSCAFG00000013185	c.784G>T	p.Ala262Ser
CCRCD0004	20	44636684	C	A	synonymous_variant	LOW	GDF15	ENSCAFG00000014882	c.138G>T	p.Pro46Pro
CCRCD0004	2	19020207	C	A	missense_variant	MODERATE	SLC39A12	ENSCAFG00000004488	c.1778G>T	p.Trp593Leu
CCRCD0004	33	24968899	C	T	synonymous_variant	LOW	GOLGB1	ENSCAFG00000011615	c.1812G>A	p.Lys604Lys
CCRCD0004	30	11235706	C	A	missense_variant	MODERATE	SPG11	ENSCAFG00000013606	c.6943G>T	p.Gly2315Cys
CCRCD0004	30	11235706	C	A	downstream_gene_variant	MODIFIER	EIF3J	ENSCAFG00000013577	c.*3564C>A
CCRCD0004	31	36617087	C	A	synonymous_variant	LOW	ABCG1	ENSCAFG00000010285	c.1626C>A	p.Thr542Thr
CCRCD0004	31	36617087	C	A	synonymous_variant	LOW	ABCG1	ENSCAFG00000010285	c.1542C>A	p.Thr514Thr
CCRCD0004	28	7636862	G	A	synonymous_variant	LOW	MYOF	ENSCAFG00000007749	c.4176C>T	p.Cys1392Cys
CCRCD0004	28	7636862	G	A	synonymous_variant	LOW	MYOF	ENSCAFG00000007749	c.4065C>T	p.Cys1355Cys
CCRCD0004	28	7636862	G	A	synonymous_variant	LOW	MYOF	ENSCAFG00000007749	c.3693C>T	p.Cys1231Cys
CCRCD0004	13	19401416	A	T	missense_variant	MODERATE	SNTB1	ENSCAFG00000000957	c.1452T>A	p.Asp484Glu
CCRCD0004	9	26120752	C	T	splice_acceptor_variant&intron_variant	HIGH	SAMD14	ENSCAFG00000029881	c.594-1G>A
CCRCD0004	6	11957629	G	C	missense_variant	MODERATE	ZNF853	ENSCAFG00000031558	c.1705G>C	p.Gly569Arg
CCRCD0004	15	43843164	C	A	splice_region_variant&intron_variant	LOW	OTUD4	ENSCAFG00000007629	c.629+5G>T
CCRCD0004	2	81550189	C	A	synonymous_variant	LOW	ENSCAFG00000016011	ENSCAFG00000016011	c.918C>A	p.Pro306Pro
CCRCD0004	2	81550189	C	A	synonymous_variant	LOW	ENSCAFG00000016011	ENSCAFG00000016011	c.867C>A	p.Pro289Pro
CCRCD0004	10	428716	C	A	intron_variant	MODIFIER	PA2G4	ENSCAFG00000000102	c.323+37C>A
CCRCD0004	23	6437125	C	A	synonymous_variant	LOW	STAC	ENSCAFG00000004768	c.279C>A	p.Ser93Ser
CCRCD0004	X	121757023	G	C	missense_variant&splice_region_variant	MODERATE	ARHGAP4	ENSCAFG00000019408	c.2539C>G	p.Arg847Gly
CCRCD0004	X	121757023	G	C	downstream_gene_variant	MODIFIER	AVPR2	ENSCAFG00000019402	c.*2587G>C
CCRCD0004	8	33715777	G	A	missense_variant	MODERATE	ARID4A	ENSCAFG00000023936	c.2003G>A	p.Arg668Gln
CCRCD0004	8	53778550	G	A	missense_variant	MODERATE	SEL1L	ENSCAFG00000017315	c.1880C>T	p.Thr627Ile
CCRCD0004	1	101614396	C	A	synonymous_variant	LOW	ENSCAFG00000002479	ENSCAFG00000002479	c.246G>T	p.Arg82Arg
CCRCD0004	13	37939376	G	A	missense_variant	MODERATE	LRRC14	ENSCAFG00000001660	c.415G>A	p.Gly139Arg
CCRCD0004	13	37939376	G	A	3_prime_UTR_variant	MODIFIER	LRRC24	ENSCAFG00000028687	c.*2218C>T
CCRCD0004	13	37939376	G	A	upstream_gene_variant	MODIFIER	RECQL4	ENSCAFG00000001569	c.-2129C>T
CCRCD0004	13	37939376	G	A	intron_variant	MODIFIER	LRRC14	ENSCAFG00000001660	c.365+86G>A
CCRCD0004	37	9851789	G	A	synonymous_variant	LOW	ENSCAFG00000011544	ENSCAFG00000011544	c.411G>A	p.Glu137Glu
CCRCD0004	37	9851789	G	A	synonymous_variant	LOW	ENSCAFG00000011544	ENSCAFG00000011544	c.411G>A	p.Glu137Glu
CCRCD0004	1	9417334	C	A	missense_variant	MODERATE	TMX3	ENSCAFG00000000043	c.451C>A	p.Arg151Ser
CCRCD0004	6	11438914	C	A	missense_variant	MODERATE	ENSCAFG00000015635	ENSCAFG00000015635	c.4C>A	p.Pro2Thr
CCRCD0004	6	11438914	C	A	upstream_gene_variant	MODIFIER	PMS2	ENSCAFG00000015559	c.-2306G>T
CCRCD0004	6	11438914	C	A	upstream_gene_variant	MODIFIER	PMS2	ENSCAFG00000015559	c.-347G>T
CCRCD0004	11	4987338	C	A	synonymous_variant	LOW	PGGT1B	ENSCAFG00000000216	c.627G>T	p.Gly209Gly
CCRCD0004	9	49070207	C	A	downstream_gene_variant	MODIFIER	INPP5E	ENSCAFG00000019664	c.*16C>A
CCRCD0004	9	49070207	C	A	downstream_gene_variant	MODIFIER	PMPCA	ENSCAFG00000019672	c.*3132G>T
CCRCD0004	9	49070207	C	A	intron_variant	MODIFIER	GPSM1	ENSCAFG00000019694	c.1204+67745G>T
CCRCD0004	9	49070207	C	A	intron_variant	MODIFIER	SEC16A	ENSCAFG00000019656	c.2283+17992C>A
CCRCD0004	6	37989620	C	A	intron_variant	MODIFIER	ZNF200	ENSCAFG00000031888	c.339+23C>A
CCRCD0004	5	756616	C	A	missense_variant	MODERATE	GLB1L2	ENSCAFG00000009737	c.1378G>T	p.Val460Leu
CCRCD0004	34	17354045	G	A	missense_variant	MODERATE	ENSCAFG00000012910	ENSCAFG00000012910	c.358C>T	p.Arg120Trp
CCRCD0004	30	7592644	C	A	intron_variant	MODIFIER	IVD	ENSCAFG00000009116	c.960+29C>A
CCRCD0004	11	51645838	C	T	missense_variant	MODERATE	VCP	ENSCAFG00000001976	c.431G>A	p.Gly144Asp
CCRCD0004	11	52558289	C	T	missense_variant	MODERATE	RECK	ENSCAFG00000002281	c.775C>T	p.Pro259Ser
CCRCD0004	11	35941694	T	A	intron_variant	MODIFIER	CCDC171	ENSCAFG00000001557	c.1327+39T>A
CCRCD0004	11	35941694	T	A	intron_variant	MODIFIER	CCDC171	ENSCAFG00000001557	c.1321+39T>A
CCRCD0004	37	25235381	C	A	missense_variant	MODERATE	PLCD4	ENSCAFG00000014832	c.911C>A	p.Ser304Tyr
CCRCD0004	37	25235381	C	A	missense_variant	MODERATE	PLCD4	ENSCAFG00000014832	c.830C>A	p.Ser277Tyr
CCRCD0004	3	64829368	C	T	missense_variant	MODERATE	CC2D2A	ENSCAFG00000015345	c.514G>A	p.Ala172Thr
CCRCD0004	5	63474201	A	G	missense_variant	MODERATE	KIF1B	ENSCAFG00000019785	c.2866A>G	p.Ser956Gly
CCRCD0004	5	63474201	A	G	intron_variant	MODIFIER	KIF1B	ENSCAFG00000019785	c.1517+1376A>G
CCRCD0004	1	78703790	G	A	non_coding_transcript_exon_variant	MODIFIER	ENSCAFG00000001479	ENSCAFG00000001479	n.1342C>T
CCRCD0004	8	171712	C	A	missense_variant	MODERATE	ZNF496	ENSCAFG00000010670	c.1528G>T	p.Gly510Cys
CCRCD0004	12	1168757	G	T	intron_variant	MODIFIER	CSNK2B	ENSCAFG00000000604	c.557+15172G>T
CCRCD0004	12	1168757	G	T	intron_variant	MODIFIER	ABHD16A	ENSCAFG00000000607	c.1370+36C>A
CCRCD0004	15	16594057	G	A	splice_region_variant&intron_variant	LOW	PTPRF	ENSCAFG00000005069	c.5235+7C>T
CCRCD0004	15	16594057	G	A	splice_region_variant&intron_variant	LOW	PTPRF	ENSCAFG00000005069	c.5208+7C>T
CCRCD0004	12	48898274	G	A	missense_variant	MODERATE	MDN1	ENSCAFG00000003109	c.10733C>T	p.Pro3578Leu
CCRCD0004	12	48898274	G	A	missense_variant	MODERATE	MDN1	ENSCAFG00000003109	c.10694C>T	p.Pro3565Leu
CCRCD0004	2	36866267	C	A	intron_variant	MODIFIER	KIAA0141	ENSCAFG00000006236	c.147-41C>A
CCRCD0004	5	81519354	C	A	missense_variant	MODERATE	DPEP3	ENSCAFG00000024187	c.566C>A	p.Ala189Asp
CCRCD0004	5	81519354	C	A	missense_variant	MODERATE	DPEP3	ENSCAFG00000024187	c.467C>A	p.Ala156Asp
CCRCD0004	5	81519354	C	A	downstream_gene_variant	MODIFIER	DPEP3	ENSCAFG00000024187	c.*8179C>A
CCRCD0004	1	109971901	C	A	synonymous_variant	LOW	GPR4	ENSCAFG00000004416	c.630C>A	p.Gly210Gly
CCRCD0004	1	109971901	C	A	intron_variant	MODIFIER	ENSCAFG00000039657	ENSCAFG00000039657	n.17-3921G>T
CCRCD0004	4	68375311	C	A	missense_variant	MODERATE	MROH2B	ENSCAFG00000018606	c.254C>A	p.Ala85Glu
CCRCD0004	4	68375311	C	A	missense_variant	MODERATE	MROH2B	ENSCAFG00000018606	c.194C>A	p.Ala65Glu
CCRCD0004	27	45765022	G	A	missense_variant	MODERATE	ENSCAFG00000016252	ENSCAFG00000016252	c.50G>A	p.Cys17Tyr
CCRCD0004	23	34735131	T	A	missense_variant	MODERATE	CEP70	ENSCAFG00000007569	c.977A>T	p.Lys326Ile
CCRCD0004	16	34903251	C	A	missense_variant	MODERATE	TNKS	ENSCAFG00000006632	c.1183G>T	p.Val395Phe
CCRCD0004	20	56919239	C	A	missense_variant	MODERATE	AP3D1	ENSCAFG00000019425	c.1364C>A	p.Ala455Glu
CCRCD0004	16	6295666	G	A	missense_variant	MODERATE	EPHA1	ENSCAFG00000003578	c.448G>A	p.Ala150Thr
CCRCD0004	6	39402893	T	A	missense_variant	MODERATE	ENSCAFG00000019581	ENSCAFG00000019581	c.1768T>A	p.Trp590Arg
CCRCD0004	6	39402893	T	A	downstream_gene_variant	MODIFIER	GNPTG	ENSCAFG00000019583	c.*3349A>T
CCRCD0004	6	39402893	T	A	downstream_gene_variant	MODIFIER	GNPTG	ENSCAFG00000019583	c.*3202A>T
CCRCD0004	4	24046659	C	A	stop_gained	HIGH	USP54	ENSCAFG00000014835	c.2986G>T	p.Glu996*
CCRCD0004	4	24046659	C	A	stop_gained	HIGH	USP54	ENSCAFG00000014835	c.2815G>T	p.Glu939*
CCRCD0004	16	31917656	C	A	start_lost	HIGH	NRG1	ENSCAFG00000006371	c.3G>T	p.Met1?
CCRCD0004	16	31917656	C	A	start_lost	HIGH	NRG1	ENSCAFG00000006371	c.3G>T	p.Met1?
CCRCD0004	5	36001031	C	G	missense_variant	MODERATE	ENSCAFG00000017769	ENSCAFG00000017769	c.11639C>G	p.Ala3880Gly
CCRCD0004	5	80484050	C	A	missense_variant	MODERATE	ENSCAFG00000020291	ENSCAFG00000020291	c.1393G>T	p.Ala465Ser
CCRCD0004	6	37943369	G	A	missense_variant	MODERATE	ZNF263	ENSCAFG00000019292	c.1468C>T	p.Pro490Ser
CCRCD0004	10	45258582	G	A	synonymous_variant	LOW	FER1L5	ENSCAFG00000002411	c.3282C>T	p.His1094His
CCRCD0004	10	45258582	G	A	synonymous_variant	LOW	FER1L5	ENSCAFG00000002411	c.3186C>T	p.His1062His
CCRCD0004	10	45258582	G	A	synonymous_variant	LOW	FER1L5	ENSCAFG00000002411	c.2709C>T	p.His903His
CCRCD0004	16	1982506	C	A	intron_variant	MODIFIER	EZH2	ENSCAFG00000003411	c.1241-16C>A
CCRCD0004	16	1982506	C	A	intron_variant	MODIFIER	EZH2	ENSCAFG00000003411	c.1229-16C>A
CCRCD0004	6	40228210	C	A	intron_variant	MODIFIER	RGS11	ENSCAFG00000023874	c.588+39C>A
CCRCD0004	14	37399246	C	A	splice_region_variant&intron_variant	LOW	STK31	ENSCAFG00000002795	c.2275-4C>A
CCRCD0004	28	39425837	G	A	intron_variant	MODIFIER	TCERG1L	ENSCAFG00000010878	c.1498-42C>T
CCRCD0004	28	39425837	G	A	intron_variant	MODIFIER	TCERG1L	ENSCAFG00000010878	c.1177-965C>T
CCRCD0004	24	23687169	C	A	missense_variant	MODERATE	PIGU	ENSCAFG00000007571	c.1118G>T	p.Trp373Leu
CCRCD0004	6	40835780	G	C	3_prime_UTR_variant	MODIFIER	DENND2D	ENSCAFG00000019764	c.*8G>C
CCRCD0004	6	40835780	G	C	downstream_gene_variant	MODIFIER	CEPT1	ENSCAFG00000019766	c.*3466C>G
CCRCD0004	9	45882823	G	T	missense_variant	MODERATE	SERPINF2	ENSCAFG00000019240	c.1263G>T	p.Glu421Asp
CCRCD0004	13	44206164	C	A	missense_variant	MODERATE	SLAIN2	ENSCAFG00000001956	c.856C>A	p.Gln286Lys
CCRCD0004	10	16569996	C	A	missense_variant	MODERATE	ENSCAFG00000000554	ENSCAFG00000000554	c.445C>A	p.Gln149Lys
CCRCD0004	6	22724026	C	A	downstream_gene_variant	MODIFIER	USP31	ENSCAFG00000017694	c.*74C>A
CCRCD0004	6	22724026	C	A	intergenic_region	MODIFIER	USP31-HS3ST2	ENSCAFG00000017694-ENSCAFG00000030242	n.22724026C>A
CCRCD0004	5	81964900	C	A	missense_variant	MODERATE	ATP6V0D1	ENSCAFG00000020360	c.647C>A	p.Ala216Asp
CCRCD0004	5	81964900	C	A	downstream_gene_variant	MODIFIER	HSD11B2	ENSCAFG00000020362	c.*2037G>T
CCRCD0004	33	29906080	G	A	synonymous_variant	LOW	SENP5	ENSCAFG00000013094	c.357G>A	p.Leu119Leu
CCRCD0004	15	43490818	C	T	intron_variant	MODIFIER	HHIP	ENSCAFG00000007557	c.1158-11C>T
CCRCD0004	15	16730100	C	A	missense_variant	MODERATE	SZT2	ENSCAFG00000005220	c.10090G>T	p.Val3364Leu
CCRCD0004	15	16730100	C	A	missense_variant	MODERATE	SZT2	ENSCAFG00000005220	c.10087G>T	p.Val3363Leu
CCRCD0004	15	16730100	C	A	3_prime_UTR_variant	MODIFIER	HYI	ENSCAFG00000005177	c.*1110C>A
CCRCD0004	6	24620641	C	A	missense_variant	MODERATE	ACSM4	ENSCAFG00000023236	c.1351G>T	p.Gly451Trp
CCRCD0004	27	5058015	C	A	missense_variant	MODERATE	ENSCAFG00000028618	ENSCAFG00000028618	c.260C>A	p.Pro87His
CCRCD0004	27	5058015	C	A	downstream_gene_variant	MODIFIER	ENSCAFG00000008536	ENSCAFG00000008536	c.*2480C>A
CCRCD0004	27	5058015	C	A	intron_variant	MODIFIER	NCKAP5L	ENSCAFG00000008390	c.3791-18141C>A
CCRCD0004	27	5058015	C	A	intron_variant	MODIFIER	KCNH3	ENSCAFG00000008571	c.1489-3794G>T
CCRCD0004	9	19638220	C	A	missense_variant	MODERATE	MEOX1	ENSCAFG00000014476	c.701C>A	p.Ser234Tyr
CCRCD0004	9	19638220	C	A	intron_variant	MODIFIER	MEOX1	ENSCAFG00000014476	c.642+59C>A
CCRCD0004	13	36876906	C	A	splice_region_variant&intron_variant	LOW	ENSCAFG00000001285	ENSCAFG00000001285	c.596-5C>A
CCRCD0004	35	10706727	C	A	missense_variant	MODERATE	ELOVL2	ENSCAFG00000009756	c.198G>T	p.Trp66Cys
CCRCD0004	35	10706727	C	A	downstream_gene_variant	MODIFIER	ENSCAFG00000038953	ENSCAFG00000038953	n.*983G>T
CCRCD0004	31	8515288	A	G	missense_variant	MODERATE	ROBO1	ENSCAFG00000007903	c.1153A>G	p.Thr385Ala
CCRCD0004	15	16928520	C	A	missense_variant	MODERATE	CFAP57	ENSCAFG00000005320	c.2969G>T	p.Arg990Leu
CCRCD0004	20	37133439	G	T	missense_variant	MODERATE	PBRM1	ENSCAFG00000009084	c.437G>T	p.Arg146Leu
CCRCD0004	20	37133439	G	T	missense_variant	MODERATE	PBRM1	ENSCAFG00000009084	c.437G>T	p.Arg146Leu
CCRCD0004	20	37133439	G	T	intron_variant	MODIFIER	SPCS1	ENSCAFG00000008927	c.56+32769C>A
CCRCD0004	11	64252470	C	A	missense_variant	MODERATE	TMEM245	ENSCAFG00000002837	c.945G>T	p.Trp315Cys
CCRCD0004	4	59459104	C	A	missense_variant	MODERATE	ENSCAFG00000018286	ENSCAFG00000018286	c.289C>A	p.Leu97Ile
CCRCD0004	4	59459104	C	A	missense_variant	MODERATE	ENSCAFG00000018286	ENSCAFG00000018286	c.289C>A	p.Leu97Ile
CCRCD0004	15	33149540	A	G	synonymous_variant	LOW	EEA1	ENSCAFG00000006163	c.4083T>C	p.Cys1361Cys
CCRCD0004	15	33149540	A	G	synonymous_variant	LOW	EEA1	ENSCAFG00000006163	c.3942T>C	p.Cys1314Cys
CCRCD0004	16	55496441	G	C	synonymous_variant	LOW	CSMD1	ENSCAFG00000008686	c.1674C>G	p.Pro558Pro
CCRCD0004	16	55496441	G	C	synonymous_variant	LOW	CSMD1	ENSCAFG00000008686	c.948C>G	p.Pro316Pro
CCRCD0004	36	6892052	C	A	missense_variant	MODERATE	PSMD14	ENSCAFG00000009963	c.6C>A	p.Asp2Glu
CCRCD0004	36	6892052	C	A	missense_variant	MODERATE	PSMD14	ENSCAFG00000009963	c.6C>A	p.Asp2Glu
CCRCD0004	36	6892052	C	A	downstream_gene_variant	MODIFIER	ENSCAFG00000037938	ENSCAFG00000037938	n.*857G>T
CCRCD0004	34	30371003	T	C	synonymous_variant	LOW	SI	ENSCAFG00000014397	c.183A>G	p.Gly61Gly
CCRCD0004	32	3732602	C	A	missense_variant	MODERATE	GK2	ENSCAFG00000008864	c.341G>T	p.Trp114Leu
CCRCD0004	27	13207871	C	A	synonymous_variant	LOW	ENSCAFG00000009900	ENSCAFG00000009900	c.2898G>T	p.Thr966Thr
CCRCD0007	2	84137508	C	G	upstream_gene_variant	MODIFIER	VPS13D	ENSCAFG00000016397	c.-5055G>C
CCRCD0007	2	84137508	C	G	downstream_gene_variant	MODIFIER	TNFRSF1B	ENSCAFG00000016422	c.*4403G>C
CCRCD0007	2	84137508	C	G	intergenic_region	MODIFIER	VPS13D-TNFRSF1B	ENSCAFG00000016397-ENSCAFG00000016422	n.84137508C>G
CCRCD0007	20	56147304	A	C	intron_variant	MODIFIER	TLE2	ENSCAFG00000019293	c.514-121A>C
CCRCD0007	29	20744763	A	G	intergenic_region	MODIFIER	ENSCAFG00000039513-ENSCAFG00000037797	ENSCAFG00000039513-ENSCAFG00000037797	n.20744763A>G
CCRCD0007	4	33451552	G	A	intergenic_region	MODIFIER	ENSCAFG00000035873-GRID1	ENSCAFG00000035873-ENSCAFG00000015954	n.33451552G>A
CCRCD0007	4	33451538	A	G	intergenic_region	MODIFIER	ENSCAFG00000035873-GRID1	ENSCAFG00000035873-ENSCAFG00000015954	n.33451538A>G
CCRCD0007	23	45050266	T	C	intron_variant	MODIFIER	TSC22D2	ENSCAFG00000008387	c.25+4892T>C
CCRCD0007	18	55103400	C	G	upstream_gene_variant	MODIFIER	VWCE	ENSCAFG00000016302	c.-615C>G
CCRCD0007	18	55103400	C	G	intron_variant	MODIFIER	VWCE	ENSCAFG00000016302	c.104+35C>G
CCRCD0007	18	55103400	C	G	intron_variant	MODIFIER	VWCE	ENSCAFG00000016302	c.87-542C>G
CCRCD0007	3	28924213	G	A	intergenic_region	MODIFIER	ENSCAFG00000034641-ENSCAFG00000035690	ENSCAFG00000034641-ENSCAFG00000035690	n.28924213G>A
CCRCD0007	24	27625257	G	A	intergenic_region	MODIFIER	ENSCAFG00000037047-ENSCAFG00000039452	ENSCAFG00000037047-ENSCAFG00000039452	n.27625257G>A
CCRCD0007	1	97722425	C	G	downstream_gene_variant	MODIFIER	ENSCAFG00000002218	ENSCAFG00000002218	c.*1269C>G
CCRCD0007	1	97722425	C	G	intergenic_region	MODIFIER	ENSCAFG00000002218-ENSCAFG00000002219	ENSCAFG00000002218-ENSCAFG00000002219	n.97722425C>G
CCRCD0007	17	24831579	A	G	intron_variant	MODIFIER	EHD3	ENSCAFG00000005348	c.227+2981A>G
CCRCD0007	9	6711613	G	A	intergenic_region	MODIFIER	ENSCAFG00000038030-SDK2	ENSCAFG00000038030-ENSCAFG00000004464	n.6711613G>A
CCRCD0007	14	49740528	C	G	intergenic_region	MODIFIER	ENSCAFG00000038980-ENSCAFG00000003294	ENSCAFG00000038980-ENSCAFG00000003294	n.49740528C>G
CCRCD0007	20	46646907	G	A	intron_variant	MODIFIER	ENSCAFG00000015931	ENSCAFG00000015931	c.1386-181C>T
CCRCD0007	21	50768952	A	G	intergenic_region	MODIFIER	ENSCAFG00000030540-CHR_END	ENSCAFG00000030540-CHR_END	n.50768952A>G
CCRCD0007	X	78990560	A	G	intergenic_region	MODIFIER	ENSCAFG00000017847-IL1RAPL2	ENSCAFG00000017847-ENSCAFG00000017859	n.78990560A>G
CCRCD0007	26	27303692	C	T	synonymous_variant	LOW	ENSCAFG00000031196	ENSCAFG00000031196	c.240C>T	p.Phe80Phe
CCRCD0007	17	57534311	G	A	upstream_gene_variant	MODIFIER	ENSCAFG00000027678	ENSCAFG00000027678	n.-1082G>A
CCRCD0007	17	57534311	G	A	intergenic_region	MODIFIER	ENSCAFG00000023683-ENSCAFG00000027678	ENSCAFG00000023683-ENSCAFG00000027678	n.57534311G>A
CCRCD0007	12	67877087	T	A	intron_variant	MODIFIER	REV3L	ENSCAFG00000003942	c.758-64A>T
CCRCD0007	12	67877087	T	A	intron_variant	MODIFIER	REV3L	ENSCAFG00000003942	c.524-64A>T
CCRCD0007	6	47590476	T	G	intron_variant	MODIFIER	COL11A1	ENSCAFG00000019985	c.3763-70T>G
CCRCD0007	6	47590476	T	G	intron_variant	MODIFIER	COL11A1	ENSCAFG00000019985	c.3760-70T>G
CCRCD0007	6	47590476	T	G	intron_variant	MODIFIER	COL11A1	ENSCAFG00000019985	c.3310-70T>G
CCRCD0007	6	47590477	A	C	intron_variant	MODIFIER	COL11A1	ENSCAFG00000019985	c.3763-69A>C
CCRCD0007	6	47590477	A	C	intron_variant	MODIFIER	COL11A1	ENSCAFG00000019985	c.3760-69A>C
CCRCD0007	6	47590477	A	C	intron_variant	MODIFIER	COL11A1	ENSCAFG00000019985	c.3310-69A>C
CCRCD0007	16	8271352	G	T	intron_variant	MODIFIER	BRAF	ENSCAFG00000003907	c.1022-139G>T
CCRCD0007	16	8271352	G	T	intron_variant	MODIFIER	BRAF	ENSCAFG00000003907	c.1043-139G>T
CCRCD0007	4	5387907	A	T	intron_variant	MODIFIER	TARBP1	ENSCAFG00000011533	c.1397+44A>T
CCRCD0007	4	5387907	A	T	intron_variant	MODIFIER	TARBP1	ENSCAFG00000011533	c.1346+44A>T
CCRCD0007	12	72247459	C	T	intergenic_region	MODIFIER	ENSCAFG00000038710-DLL1	ENSCAFG00000038710-ENSCAFG00000004094	n.72247459C>T
CCRCD0007	21	15918721	C	A	downstream_gene_variant	MODIFIER	CCDC90B	ENSCAFG00000004593	c.*16C>A
CCRCD0007	21	15918721	C	A	intron_variant	MODIFIER	CCDC90B	ENSCAFG00000004593	c.709+1550C>A
CCRCD0007	35	25621115	A	G	intron_variant	MODIFIER	ENSCAFG00000017960	ENSCAFG00000017960	c.130-66T>C
CCRCD0007	7	78091384	A	G	upstream_gene_variant	MODIFIER	PSMG2	ENSCAFG00000018855	c.-1595A>G
CCRCD0007	7	78091384	A	G	intron_variant	MODIFIER	CEP76	ENSCAFG00000018851	c.64-87T>C
CCRCD0007	17	56777997	T	C	intron_variant	MODIFIER	ENSCAFG00000030875	ENSCAFG00000030875	c.1448-55466T>C
CCRCD0007	26	37793483	A	G	missense_variant	MODERATE	ENSCAFG00000029370	ENSCAFG00000029370	c.650A>G	p.Glu217Gly
CCRCD0007	26	37793483	A	G	upstream_gene_variant	MODIFIER	ATAD1	ENSCAFG00000015667	c.-2881T>C
CCRCD0007	26	37793483	A	G	intron_variant	MODIFIER	ATAD1	ENSCAFG00000015667	c.161+506T>C
CCRCD0007	10	40394468	C	A	intron_variant	MODIFIER	SLC9A2	ENSCAFG00000002130	c.245-47G>T
CCRCD0007	10	40394468	C	A	intron_variant	MODIFIER	SLC9A2	ENSCAFG00000002130	c.47-47G>T
CCRCD0007	26	22394105	A	T	downstream_gene_variant	MODIFIER	ZNRF3	ENSCAFG00000011973	c.*81A>T
CCRCD0007	26	22394105	A	T	downstream_gene_variant	MODIFIER	C22orf31	ENSCAFG00000011982	c.*4061T>A
CCRCD0007	26	22394105	A	T	downstream_gene_variant	MODIFIER	C22orf31	ENSCAFG00000011982	c.*4061T>A
CCRCD0007	26	22394105	A	T	intergenic_region	MODIFIER	ZNRF3-C22orf31	ENSCAFG00000011973-ENSCAFG00000011982	n.22394105A>T
CCRCD0007	34	18063442	A	G	intron_variant	MODIFIER	EHHADH	ENSCAFG00000013218	c.178+67T>C
CCRCD0007	8	73410090	G	T	intron_variant	MODIFIER	ENSCAFG00000037732	ENSCAFG00000037732	n.51+27118C>A
CCRCD0007	37	10704127	G	A	intron_variant	MODIFIER	TMEM237	ENSCAFG00000012317	c.137-67C>T
CCRCD0007	37	10704127	G	A	intron_variant	MODIFIER	TMEM237	ENSCAFG00000012317	c.95-67C>T
CCRCD0007	37	10704127	G	A	intron_variant	MODIFIER	TMEM237	ENSCAFG00000012317	c.116-67C>T
CCRCD0007	25	20942983	C	A	downstream_gene_variant	MODIFIER	ENSCAFG00000038034	ENSCAFG00000038034	n.*1940G>T
CCRCD0007	25	20942983	C	A	intron_variant	MODIFIER	AADAT	ENSCAFG00000007683	c.319+1040G>T
CCRCD0007	25	20942983	C	A	intron_variant	MODIFIER	ENSCAFG00000029275	ENSCAFG00000029275	c.603+240C>A
CCRCD0007	12	12772779	T	A	downstream_gene_variant	MODIFIER	ENSCAFG00000032757	ENSCAFG00000032757	c.*4778A>T
CCRCD0007	12	12772779	T	A	intron_variant	MODIFIER	SPATS1	ENSCAFG00000031540	c.875-79T>A
CCRCD0007	12	12772779	T	A	intron_variant	MODIFIER	SPATS1	ENSCAFG00000031540	c.698-79T>A
CCRCD0007	1	100204596	T	C	intergenic_region	MODIFIER	ENSCAFG00000029340-ENSCAFG00000002408	ENSCAFG00000029340-ENSCAFG00000002408	n.100204596T>C
CCRCD0007	15	15495459	A	T	intron_variant	MODIFIER	PTCH2	ENSCAFG00000004694	c.617+45A>T
CCRCD0007	3	65571969	C	T	downstream_gene_variant	MODIFIER	ENSCAFG00000022028	ENSCAFG00000022028	n.*3060G>A
CCRCD0007	3	65571969	C	T	intergenic_region	MODIFIER	ENSCAFG00000037058-ENSCAFG00000022028	ENSCAFG00000037058-ENSCAFG00000022028	n.65571969C>T
CCRCD0007	4	59141087	G	T	intron_variant	MODIFIER	PDE6A	ENSCAFG00000018251	c.1515+46G>T
CCRCD0007	32	30116092	C	T	intron_variant	MODIFIER	EGF	ENSCAFG00000011532	c.1072+112C>T
CCRCD0007	32	30116092	C	T	intron_variant	MODIFIER	EGF	ENSCAFG00000011532	c.1072+112C>T
CCRCD0007	7	35477841	C	T	upstream_gene_variant	MODIFIER	ADSS	ENSCAFG00000015815	c.-2160G>A
CCRCD0007	7	35477841	C	T	intron_variant	MODIFIER	C1orf101	ENSCAFG00000015817	c.65+107C>T
CCRCD0007	10	42337516	T	G	intron_variant	MODIFIER	CHST10	ENSCAFG00000002235	c.533+24T>G
CCRCD0007	10	42337516	T	G	intron_variant	MODIFIER	CHST10	ENSCAFG00000002235	c.281+24T>G
CCRCD0007	10	42337516	T	G	intron_variant	MODIFIER	CHST10	ENSCAFG00000002235	c.593+24T>G
CCRCD0007	16	59368920	G	A	intergenic_region	MODIFIER	ENSCAFG00000030450-ENSCAFG00000029429	ENSCAFG00000030450-ENSCAFG00000029429	n.59368920G>A
CCRCD0007	1	70571203	G	A	downstream_gene_variant	MODIFIER	ENSCAFG00000021815	ENSCAFG00000021815	n.*1242G>A
CCRCD0007	1	70571203	G	A	intron_variant	MODIFIER	HSD17B3	ENSCAFG00000001218	c.64-125G>A
CCRCD0007	2	79418057	C	T	intron_variant	MODIFIER	UBR4	ENSCAFG00000015314	c.1019-12C>T
CCRCD0007	2	63308624	A	G	intergenic_region	MODIFIER	ENSCAFG00000036122-ENSCAFG00000033665	ENSCAFG00000036122-ENSCAFG00000033665	n.63308624A>G
CCRCD0007	26	27303688	G	A	missense_variant	MODERATE	ENSCAFG00000031196	ENSCAFG00000031196	c.236G>A	p.Arg79Gln
CCRCD0007	20	30708486	G	A	intron_variant	MODIFIER	ENSCAFG00000007194	ENSCAFG00000007194	c.24-25830G>A
CCRCD0007	10	66014721	G	A	intergenic_region	MODIFIER	ENSCAFG00000038469-ENSCAFG00000026704	ENSCAFG00000038469-ENSCAFG00000026704	n.66014721G>A
CCRCD0007	4	70971366	C	T	intron_variant	MODIFIER	GDNF	ENSCAFG00000029135	c.-26-66C>T
CCRCD0007	17	30761626	C	A	intron_variant	MODIFIER	GALM	ENSCAFG00000006254	c.553-57C>A
CCRCD0007	17	30761626	C	A	intron_variant	MODIFIER	GALM	ENSCAFG00000006254	c.553-57C>A
CCRCD0007	34	35096059	C	T	upstream_gene_variant	MODIFIER	ENSCAFG00000026069	ENSCAFG00000026069	n.-131G>A
CCRCD0007	34	35096059	C	T	intron_variant	MODIFIER	ENSCAFG00000039238	ENSCAFG00000039238	n.420+4129C>T
CCRCD0007	34	35096059	C	T	intron_variant	MODIFIER	ENSCAFG00000039238	ENSCAFG00000039238	n.420+4129C>T
CCRCD0007	17	48626321	C	G	downstream_gene_variant	MODIFIER	DQX1	ENSCAFG00000008425	c.*3051C>G
CCRCD0007	17	48626321	C	G	intron_variant	MODIFIER	TLX2	ENSCAFG00000008445	c.401-69G>C
CCRCD0007	17	48626321	C	G	intron_variant	MODIFIER	TLX2	ENSCAFG00000008445	c.281-69G>C
CCRCD0007	33	7175866	T	G	intron_variant	MODIFIER	ADGRG7	ENSCAFG00000009327	c.116-26T>G
CCRCD0007	13	22271072	G	T	intron_variant	MODIFIER	FER1L6	ENSCAFG00000001037	c.5159-94G>T
CCRCD0007	13	22271072	G	T	intron_variant	MODIFIER	FER1L6	ENSCAFG00000001037	c.5129-94G>T
CCRCD0007	8	73403584	G	A	intron_variant	MODIFIER	ENSCAFG00000037732	ENSCAFG00000037732	n.52-32117C>T
CCRCD0007	31	35404773	G	A	intergenic_region	MODIFIER	ENSCAFG00000020862-ENSCAFG00000040928	ENSCAFG00000020862-ENSCAFG00000040928	n.35404773G>A
CCRCD0007	1	16753113	A	T	intron_variant	MODIFIER	CCBE1	ENSCAFG00000000093	c.219-37282A>T
CCRCD0007	2	54483773	C	T	intergenic_region	MODIFIER	ENSCAFG00000007802-OCLN	ENSCAFG00000007802-ENSCAFG00000007805	n.54483773C>T
CCRCD0007	6	11956501	G	C	missense_variant	MODERATE	ZNF853	ENSCAFG00000031558	c.577G>C	p.Glu193Gln
CCRCD0007	X	3424262	T	G	intron_variant	MODIFIER	ENSCAFG00000011251	ENSCAFG00000011251	c.812-1438A>C
CCRCD0007	18	16811396	A	G	upstream_gene_variant	MODIFIER	SLC26A5	ENSCAFG00000004181	c.-34A>G
CCRCD0007	18	16811396	A	G	intron_variant	MODIFIER	SLC26A5	ENSCAFG00000004181	c.153-84A>G
CCRCD0007	1	66052255	G	A	intron_variant	MODIFIER	ECHDC1	ENSCAFG00000001069	c.-2-528C>T
CCRCD0007	20	45544458	G	T	intron_variant	MODIFIER	MYO9B	ENSCAFG00000015532	c.1330-56C>A
CCRCD0007	X	851274	T	A	intron_variant	MODIFIER	CSF2RA	ENSCAFG00000011041	c.1106-204T>A
CCRCD0007	X	851274	T	A	intron_variant	MODIFIER	CSF2RA	ENSCAFG00000011041	c.947-33T>A
CCRCD0007	36	18455812	A	T	5_prime_UTR_variant	MODIFIER	SCRN3	ENSCAFG00000013239	c.-9A>T
CCRCD0007	36	18455812	A	T	intron_variant	MODIFIER	GPR155	ENSCAFG00000013254	c.2319-7271T>A
CCRCD0007	15	8242913	G	A	intron_variant	MODIFIER	ENSCAFG00000003676	ENSCAFG00000003676	c.322-61C>T
CCRCD0007	15	8242913	G	A	intron_variant	MODIFIER	ENSCAFG00000003676	ENSCAFG00000003676	c.349-61C>T
CCRCD0007	4	70971368	G	C	intron_variant	MODIFIER	GDNF	ENSCAFG00000029135	c.-26-64G>C
CCRCD0007	23	48290440	C	T	intron_variant	MODIFIER	ARHGEF26	ENSCAFG00000008638	c.303+33C>T
CCRCD0007	2	63308586	G	A	intergenic_region	MODIFIER	ENSCAFG00000036122-ENSCAFG00000033665	ENSCAFG00000036122-ENSCAFG00000033665	n.63308586G>A
CCRCD0007	32	16260275	A	G	intron_variant	MODIFIER	ENSCAFG00000024991	ENSCAFG00000024991	c.871-72A>G
CCRCD0007	37	26048728	C	A	synonymous_variant	LOW	OBSL1	ENSCAFG00000015641	c.2280G>T	p.Leu760Leu
CCRCD0007	37	26048728	C	A	upstream_gene_variant	MODIFIER	ENSCAFG00000015617	ENSCAFG00000015617	c.-3440C>A
CCRCD0007	37	26048728	C	A	upstream_gene_variant	MODIFIER	ENSCAFG00000015617	ENSCAFG00000015617	c.-5236C>A
CCRCD0007	37	26048728	C	A	downstream_gene_variant	MODIFIER	ASIC4	ENSCAFG00000015597	c.*1379C>A
CCRCD0007	37	26048728	C	A	downstream_gene_variant	MODIFIER	OBSL1	ENSCAFG00000015641	c.*2773G>T
CCRCD0007	34	27096297	T	A	intergenic_region	MODIFIER	ENSCAFG00000033926-ENSCAFG00000030715	ENSCAFG00000033926-ENSCAFG00000030715	n.27096297T>A
CCRCD0007	14	44914467	C	A	downstream_gene_variant	MODIFIER	AVL9	ENSCAFG00000003143	c.*65C>A
CCRCD0007	14	44914467	C	A	downstream_gene_variant	MODIFIER	AVL9	ENSCAFG00000003143	c.*65C>A
CCRCD0007	14	44914467	C	A	intergenic_region	MODIFIER	AVL9-KBTBD2	ENSCAFG00000003143-ENSCAFG00000003147	n.44914467C>A
CCRCD0007	3	689297	G	A	missense_variant	MODERATE	ENSCAFG00000029713	ENSCAFG00000029713	c.926G>A	p.Gly309Asp
CCRCD0007	3	689297	G	A	missense_variant	MODERATE	ENSCAFG00000031575	ENSCAFG00000031575	c.568C>T	p.Pro190Ser
CCRCD0007	3	689297	G	A	upstream_gene_variant	MODIFIER	ENSCAFG00000026159	ENSCAFG00000026159	n.-591C>T
CCRCD0007	3	689297	G	A	downstream_gene_variant	MODIFIER	EPB41L4A	ENSCAFG00000007361	c.*2900G>A
CCRCD0007	8	73403607	G	A	intron_variant	MODIFIER	ENSCAFG00000037732	ENSCAFG00000037732	n.52-32140C>T
CCRCD0007	26	34259254	C	T	intron_variant	MODIFIER	PCDH15	ENSCAFG00000015538	c.1281+27C>T
CCRCD0007	14	58910752	A	G	intron_variant	MODIFIER	ENSCAFG00000003457	ENSCAFG00000003457	c.343-95A>G
CCRCD0007	27	34758443	T	G	downstream_gene_variant	MODIFIER	SMIM10L1	ENSCAFG00000013377	c.*66A>C
CCRCD0007	27	34758443	T	G	intergenic_region	MODIFIER	CAFA-T2R67-SMIM10L1	ENSCAFG00000024386-ENSCAFG00000013377	n.34758443T>G
CCRCD0007	31	29858612	C	A	downstream_gene_variant	MODIFIER	ENSCAFG00000009554	ENSCAFG00000009554	c.*114G>T
CCRCD0007	31	29858612	C	A	intergenic_region	MODIFIER	ENSCAFG00000037920-ENSCAFG00000009554	ENSCAFG00000037920-ENSCAFG00000009554	n.29858612C>A
CCRCD0007	30	6771729	G	T	upstream_gene_variant	MODIFIER	ENSCAFG00000037792	ENSCAFG00000037792	n.-1670C>A
CCRCD0007	30	6771729	G	T	upstream_gene_variant	MODIFIER	ENSCAFG00000037792	ENSCAFG00000037792	n.-1670C>A
CCRCD0007	30	6771729	G	T	intron_variant	MODIFIER	THBS1	ENSCAFG00000008704	c.627+27G>T
CCRCD0007	27	25973823	G	T	missense_variant	MODERATE	ENSCAFG00000025568	ENSCAFG00000025568	c.868C>A	p.Leu290Ile
CCRCD0007	5	77356173	G	T	missense_variant	MODERATE	ENSCAFG00000020185	ENSCAFG00000020185	c.2G>T	p.Arg1Met
CCRCD0007	10	17394035	C	T	downstream_gene_variant	MODIFIER	BRD1	ENSCAFG00000000718	c.*537C>T
CCRCD0007	10	17394035	C	T	intron_variant	MODIFIER	BRD1	ENSCAFG00000000718	c.3231+37C>T
CCRCD0007	29	30931776	G	T	intergenic_region	MODIFIER	ENSCAFG00000008551-ENSCAFG00000008555	ENSCAFG00000008551-ENSCAFG00000008555	n.30931776G>T
CCRCD0007	26	35004627	G	A	intergenic_region	MODIFIER	PCDH15-ENSCAFG00000036210	ENSCAFG00000015538-ENSCAFG00000036210	n.35004627G>A
CCRCD0007	30	40213551	A	G	upstream_gene_variant	MODIFIER	ENSCAFG00000032514	ENSCAFG00000032514	c.-1641T>C
CCRCD0007	30	40213551	A	G	intergenic_region	MODIFIER	ENSCAFG00000032514-CHR_END	ENSCAFG00000032514-CHR_END	n.40213551A>G
CCRCD0007	34	34507911	A	G	downstream_gene_variant	MODIFIER	ENSCAFG00000035116	ENSCAFG00000035116	n.*815T>C
CCRCD0007	34	34507911	A	G	intron_variant	MODIFIER	ENSCAFG00000035116	ENSCAFG00000035116	n.358+907T>C
CCRCD0007	30	40213552	C	T	upstream_gene_variant	MODIFIER	ENSCAFG00000032514	ENSCAFG00000032514	c.-1642G>A
CCRCD0007	30	40213552	C	T	intergenic_region	MODIFIER	ENSCAFG00000032514-CHR_END	ENSCAFG00000032514-CHR_END	n.40213552C>T
CCRCD0007	X	33081870	A	T	intron_variant	MODIFIER	RPGR	ENSCAFG00000014003	c.1415-46T>A
CCRCD0007	X	33081870	A	T	intron_variant	MODIFIER	RPGR	ENSCAFG00000014003	c.1244-46T>A
CCRCD0007	X	33081870	A	T	intron_variant	MODIFIER	RPGR	ENSCAFG00000014003	c.1388-46T>A
CCRCD0007	X	33081870	A	T	intron_variant	MODIFIER	RPGR	ENSCAFG00000014003	c.1388-46T>A
CCRCD0007	9	23140258	C	A	missense_variant	MODERATE	ENSCAFG00000016470	ENSCAFG00000016470	c.87G>T	p.Glu29Asp
CCRCD0007	4	52650259	C	G	intron_variant	MODIFIER	ADAM19	ENSCAFG00000017357	c.67+31C>G
CCRCD0007	22	29561366	C	T	intron_variant	MODIFIER	LMO7	ENSCAFG00000005061	c.453+206C>T
CCRCD0007	7	76538097	T	A	intron_variant	MODIFIER	PIEZO2	ENSCAFG00000018761	c.4332-140A>T
CCRCD0007	7	76538097	T	A	intron_variant	MODIFIER	PIEZO2	ENSCAFG00000018761	c.3231-140A>T
CCRCD0007	34	35096043	T	A	upstream_gene_variant	MODIFIER	ENSCAFG00000026069	ENSCAFG00000026069	n.-115A>T
CCRCD0007	34	35096043	T	A	intron_variant	MODIFIER	ENSCAFG00000039238	ENSCAFG00000039238	n.420+4113T>A
CCRCD0007	34	35096043	T	A	intron_variant	MODIFIER	ENSCAFG00000039238	ENSCAFG00000039238	n.420+4113T>A
CCRCD0007	1	24554914	C	T	synonymous_variant	LOW	ENSCAFG00000023012	ENSCAFG00000023012	c.864G>A	p.Pro288Pro
CCRCD0007	1	24554914	C	T	intron_variant	MODIFIER	LDLRAD4	ENSCAFG00000031536	c.333+3460G>A
CCRCD0007	2	30060781	G	T	intron_variant	MODIFIER	FBXO18	ENSCAFG00000005218	c.2510-31C>A
CCRCD0007	1	90790509	G	A	intron_variant	MODIFIER	SMARCA2	ENSCAFG00000002013	c.3030+66G>A
CCRCD0007	1	90790509	G	A	intron_variant	MODIFIER	SMARCA2	ENSCAFG00000002013	c.3030+66G>A
CCRCD0007	27	25973853	A	C	missense_variant	MODERATE	ENSCAFG00000025568	ENSCAFG00000025568	c.838T>G	p.Phe280Val
CCRCD0007	6	9087615	G	A	downstream_gene_variant	MODIFIER	FBXO24	ENSCAFG00000014265	c.*3763C>T
CCRCD0007	6	9087615	G	A	intron_variant	MODIFIER	PCOLCE	ENSCAFG00000014322	c.464-150C>T
CCRCD0007	30	33854612	C	T	missense_variant	MODERATE	TLE3	ENSCAFG00000017589	c.1697G>A	p.Gly566Asp
CCRCD0007	30	33854612	C	T	missense_variant	MODERATE	TLE3	ENSCAFG00000017589	c.1652G>A	p.Gly551Asp
CCRCD0007	4	70971371	C	G	intron_variant	MODIFIER	GDNF	ENSCAFG00000029135	c.-26-61C>G
CCRCD0007	6	5744897	A	T	intron_variant	MODIFIER	GTF2I	ENSCAFG00000011514	c.1935-93T>A
CCRCD0007	21	25521710	G	A	stop_gained	HIGH	ARAP1	ENSCAFG00000005677	c.3486G>A	p.Trp1162*
CCRCD0007	21	25521710	G	A	intron_variant	MODIFIER	ATG16L2	ENSCAFG00000005655	c.32-25070C>T
CCRCD0007	28	40634138	T	C	intron_variant	MODIFIER	ENSCAFG00000031153	ENSCAFG00000031153	c.417-58222T>C
CCRCD0007	28	40634138	T	C	intron_variant	MODIFIER	CFAP46	ENSCAFG00000011158	c.3210+757A>G
CCRCD0007	28	40634138	T	C	intron_variant	MODIFIER	ENSCAFG00000013430	ENSCAFG00000013430	c.80-70136T>C
CCRCD0007	28	40634138	T	C	intron_variant	MODIFIER	CFAP46	ENSCAFG00000011158	c.2688+757A>G
CCRCD0007	1	46388640	C	T	intron_variant	MODIFIER	ARID1B	ENSCAFG00000000608	c.1040-147C>T
CCRCD0007	29	28788330	C	A	missense_variant	MODERATE	IMPA1	ENSCAFG00000030018	c.477G>T	p.Leu159Phe
[truncated: 35,920 more rows]

## Sheet: Table S5
Supplementary table S5. Significantly mutated genes are listed with ensemble gene ID, numbers of SNVs, p-value and FDR. (left: coding, right: coding & non-coding)
(A)	Gene_ID	SNVs	P-value CT	FDR CT		(B)	GENE ID	SNVs	P-value CT	FDR CT
	ENSCAFG00000011212	9	1.46915e-12	4.72816e-08			ENSCAFG00000026428	4	1.10347e-12	1.77564e-08
	ENSCAFG00000030605	4	8.69161e-09	0.000139861			ENSCAFG00000038732	6	9.59055e-13	1.77564e-08
	ENSCAFG00000023646	3	4.3248e-07	0.0046395			ENSCAFG00000028509	8	1.60611e-10	1.72299e-06
	ENSCAFG00000020185	4	1.86242e-06	0.0149846			ENSCAFG00000028518	3	2.59928e-10	2.09132e-06
	ENSCAFG00000029456	2	8.21085e-06	0.0467333			ENSCAFG00000022333	2	1.4362e-09	9.24424e-06
	ENSCAFG00000009831	5	8.71267e-06	0.0467333			ENSCAFG00000038982	5	1.8753e-09	1.00588e-05
	ENSCAFG00000029433	4	1.32672e-05	0.060997			ENSCAFG00000030663	2	4.01936e-09	1.84793e-05
							ENSCAFG00000025859	4	6.28241e-09	1.98195e-05
							ENSCAFG00000026159	4	6.39541e-09	1.98195e-05
							ENSCAFG00000026406	4	7.39003e-09	1.98195e-05
							ENSCAFG00000040427	3	5.62394e-09	1.98195e-05
							ENSCAFG00000027425	4	6.94927e-09	1.98195e-05
							ENSCAFG00000022867	4	1.88474e-08	4.6659e-05
							ENSCAFG00000025787	4	2.34296e-08	5.38597e-05
							ENSCAFG00000039637	2	2.74492e-08	5.87961e-05
							ENSCAFG00000040413	2	2.92309e-08	5.87961e-05
							ENSCAFG00000031492	10	3.81551e-08	7.22321e-05
							ENSCAFG00000037097	2	4.06454e-08	7.26717e-05
							ENSCAFG00000027799	4	4.83366e-08	8.18746e-05
							ENSCAFG00000030491	2	7.90305e-08	0.000121116
							ENSCAFG00000026572	4	7.68418e-08	0.000121116
							ENSCAFG00000040613	1	1.00719e-07	0.000147339
							ENSCAFG00000020562	3	1.70556e-07	0.000238652
							ENSCAFG00000012989	2	2.21552e-07	0.000297093
							ENSCAFG00000030605	4	2.69083e-07	0.000337113
							ENSCAFG00000040242	2	2.72347e-07	0.000337113
							ENSCAFG00000040140	2	2.94451e-07	0.000350975
							ENSCAFG00000028262	3	4.55754e-07	0.00052384
							ENSCAFG00000035016	2	5.21619e-07	0.000578871
							ENSCAFG00000021670	2	6.04845e-07	0.000627927
							ENSCAFG00000020556	3	6.03103e-07	0.000627927
							ENSCAFG00000039649	2	7.07503e-07	0.000711549
							ENSCAFG00000036025	2	7.91277e-07	0.000771687
							ENSCAFG00000026581	3	8.46014e-07	0.000800802
							ENSCAFG00000027894	3	1.41097e-06	0.00129741
							ENSCAFG00000025710	3	1.49944e-06	0.00134046
							ENSCAFG00000021219	2	1.60958e-06	0.00137727
							ENSCAFG00000038953	2	1.62621e-06	0.00137727
							ENSCAFG00000028138	3	1.9459e-06	0.00156562
							ENSCAFG00000035230	4	1.93754e-06	0.00156562
							ENSCAFG00000021724	4	2.02316e-06	0.00158808
							ENSCAFG00000025625	3	2.1632e-06	0.00165758
							ENSCAFG00000028731	2	2.49747e-06	0.00186921
							ENSCAFG00000020948	2	2.70376e-06	0.00197762
							ENSCAFG00000027643	2	2.96574e-06	0.00212103
							ENSCAFG00000026113	2	3.58401e-06	0.00250748
							ENSCAFG00000025879	3	4.5328e-06	0.00310381
							ENSCAFG00000030728	4	5.29187e-06	0.00347568
							ENSCAFG00000023646	3	6.15655e-06	0.00396273
							ENSCAFG00000018104	3	6.46203e-06	0.00399937
							ENSCAFG00000037901	3	6.40841e-06	0.00399937
							ENSCAFG00000029918	3	7.7544e-06	0.00470868
							ENSCAFG00000020185	4	7.95003e-06	0.00473807
							ENSCAFG00000036177	2	8.11169e-06	0.00474652
							ENSCAFG00000026562	2	8.49541e-06	0.00488228
							ENSCAFG00000029457	3	1.21788e-05	0.00675778
							ENSCAFG00000005339	4	1.20449e-05	0.00675778
							ENSCAFG00000015669	9	1.41933e-05	0.00761306
							ENSCAFG00000034693	1	1.49237e-05	0.00787362
							ENSCAFG00000031055	3	1.62762e-05	0.00844867
							ENSCAFG00000036319	2	1.6618e-05	0.00848917
							ENSCAFG00000021376	2	1.74689e-05	0.00878438
							ENSCAFG00000037732	5	1.84383e-05	0.00912924
							ENSCAFG00000029060	2	2.29856e-05	0.0112083
							ENSCAFG00000026801	3	2.37972e-05	0.0112627
							ENSCAFG00000028293	2	2.37014e-05	0.0112627
							ENSCAFG00000027038	2	2.49732e-05	0.011648
							ENSCAFG00000002075	3	2.57883e-05	0.0118563
							ENSCAFG00000009822	5	2.88617e-05	0.0129439
							ENSCAFG00000029713	4	2.89583e-05	0.0129439
							ENSCAFG00000007852	7	2.9404e-05	0.0129631
							ENSCAFG00000025914	2	3.01517e-05	0.0131132
							ENSCAFG00000017016	4	3.17873e-05	0.0136401
							ENSCAFG00000034952	1	3.61512e-05	0.0153086
							ENSCAFG00000035349	1	3.73021e-05	0.0155908
							ENSCAFG00000006327	2	3.89233e-05	0.0160598
							ENSCAFG00000026717	2	3.96532e-05	0.0161539
							ENSCAFG00000026798	2	4.18926e-05	0.0163325
							ENSCAFG00000039060	2	4.21215e-05	0.0163325
							ENSCAFG00000029456	2	4.12925e-05	0.0163325
							ENSCAFG00000008403	2	4.15411e-05	0.0163325
							ENSCAFG00000013905	4	4.91204e-05	0.018606
							ENSCAFG00000037948	1	4.91411e-05	0.018606
							ENSCAFG00000026749	2	5.1859e-05	0.0194067
							ENSCAFG00000026014	1	5.75878e-05	0.0211061
							ENSCAFG00000002087	2	5.77117e-05	0.0211061
							ENSCAFG00000038993	2	5.8493e-05	0.0211515
							ENSCAFG00000035877	1	5.94481e-05	0.021258
							ENSCAFG00000024627	6	6.07439e-05	0.0214827
							ENSCAFG00000017413	6	6.49362e-05	0.0222324
							ENSCAFG00000013427	4	6.46826e-05	0.0222324
							ENSCAFG00000036714	1	6.36161e-05	0.0222324
							ENSCAFG00000020607	2	6.73601e-05	0.0228195
							ENSCAFG00000033294	4	6.846e-05	0.0229505
							ENSCAFG00000026292	2	7.87454e-05	0.0255986
							ENSCAFG00000029267	4	7.81139e-05	0.0255986
							ENSCAFG00000027133	1	7.87127e-05	0.0255986
							ENSCAFG00000026464	2	8.37502e-05	0.0269533
							ENSCAFG00000002819	6	8.58912e-05	0.0271004
							ENSCAFG00000036684	2	8.53899e-05	0.0271004
							ENSCAFG00000003044	8	8.86466e-05	0.0274319
							ENSCAFG00000028801	3	8.80225e-05	0.0274319
							ENSCAFG00000031030	5	9.58914e-05	0.0293912
							ENSCAFG00000035432	2	0.00010014	0.0304038
							ENSCAFG00000000956	3	0.000113345	0.0337758
							ENSCAFG00000020459	2	0.000112333	0.0337758
							ENSCAFG00000031312	5	0.000119082	0.0351597
							ENSCAFG00000020588	2	0.000126078	0.0362282
							ENSCAFG00000034158	2	0.000125867	0.0362282
							ENSCAFG00000034649	2	0.000125557	0.0362282
							ENSCAFG00000029433	4	0.000127714	0.0363737
							ENSCAFG00000020609	2	0.000134168	0.0375471
							ENSCAFG00000015011	4	0.000135815	0.0376804
							ENSCAFG00000027814	2	0.000142079	0.0381045
							ENSCAFG00000012249	7	0.000141348	0.0381045
							ENSCAFG00000030480	2	0.00013859	0.0381045
							ENSCAFG00000039915	1	0.000141235	0.0381045
							ENSCAFG00000038451	1	0.000146536	0.0383411
							ENSCAFG00000037866	1	0.000146248	0.0383411
							ENSCAFG00000019747	4	0.000156841	0.0407067
							ENSCAFG00000030311	3	0.000158199	0.0407305
							ENSCAFG00000031575	4	0.000161127	0.0408312
							ENSCAFG00000033241	1	0.000160419	0.0408312
							ENSCAFG00000032132	5	0.000163135	0.0409491
							ENSCAFG00000036918	1	0.000164138	0.0409491
							ENSCAFG00000036278	1	0.000166447	0.0412058
							ENSCAFG00000026497	2	0.000169546	0.041337
							ENSCAFG00000035177	2	0.000169294	0.041337
							ENSCAFG00000020849	2	0.000174702	0.0422739
							ENSCAFG00000022486	1	0.000193532	0.0457975
							ENSCAFG00000028647	3	0.000192557	0.0457975
							ENSCAFG00000020629	2	0.000197941	0.0461618
							ENSCAFG00000022976	2	0.000196643	0.0461618
							ENSCAFG00000018612	4	0.000201379	0.0464839
							ENSCAFG00000039327	1	0.000202211	0.0464839
							ENSCAFG00000033270	1	0.000205707	0.0469522
							ENSCAFG00000040759	1	0.000207269	0.0469757
							ENSCAFG00000037294	2	0.000209659	0.0469828
							ENSCAFG00000013837	3	0.00021022	0.0469828
							ENSCAFG00000025681	2	0.000221188	0.049093
							ENSCAFG00000034262	1	0.000231608	0.0510536
							ENSCAFG00000028047	2	0.000240116	0.0511624
							ENSCAFG00000025671	2	0.000235281	0.0511624
							ENSCAFG00000025664	2	0.000234371	0.0511624
							ENSCAFG00000025702	2	0.00024071	0.0511624
							ENSCAFG00000040147	1	0.00023891	0.0511624
							ENSCAFG00000038329	2	0.00024164	0.0511624
							ENSCAFG00000020497	2	0.000246927	0.0515785
							ENSCAFG00000038910	1	0.000248413	0.0515785
							ENSCAFG00000028899	1	0.000250985	0.0517785
							ENSCAFG00000020627	2	0.000254949	0.051937
							ENSCAFG00000012643	5	0.000254981	0.051937
							ENSCAFG00000025630	2	0.000260801	0.0527885
							ENSCAFG00000020350	6	0.000267814	0.0535345
							ENSCAFG00000030506	1	0.000267624	0.0535345
							ENSCAFG00000006636	4	0.000270899	0.0538169
							ENSCAFG00000038605	1	0.000276922	0.0544858
							ENSCAFG00000030393	3	0.000284166	0.0554261
							ENSCAFG00000031106	5	0.000300268	0.0578654
							ENSCAFG00000035224	1	0.000307561	0.0585694
							ENSCAFG00000020586	2	0.000312719	0.0592015
							ENSCAFG00000036280	1	0.000316177	0.0595061
							ENSCAFG00000039430	2	0.000326151	0.0610263
							ENSCAFG00000031263	2	0.000328226	0.0610595
							ENSCAFG00000036429	1	0.00033612	0.0621686
							ENSCAFG00000027299	2	0.000345234	0.0634896
							ENSCAFG00000031649	4	0.000361088	0.0660277
							ENSCAFG00000035723	1	0.00036619	0.0662197
							ENSCAFG00000038462	1	0.000366252	0.0662197
							ENSCAFG00000027626	2	0.000371233	0.0667452
							ENSCAFG00000030071	1	0.000379005	0.0669518
							ENSCAFG00000022775	2	0.000378729	0.0669518
							ENSCAFG00000039015	1	0.000382411	0.0669518
							ENSCAFG00000025843	2	0.000392648	0.0683059
							ENSCAFG00000033684	1	0.000400938	0.0690235
							ENSCAFG00000033382	1	0.000401062	0.0690235
							ENSCAFG00000024901	4	0.000406428	0.0695748
							ENSCAFG00000007361	9	0.000412766	0.070286
							ENSCAFG00000033629	1	0.000435246	0.0737239
							ENSCAFG00000040190	1	0.000452656	0.0762714
							ENSCAFG00000033659	3	0.000473283	0.0793315
							ENSCAFG00000031627	4	0.000482585	0.0804717
							ENSCAFG00000010327	1	0.000500692	0.0830607
							ENSCAFG00000032679	2	0.00051205	0.0841347
							ENSCAFG00000030517	2	0.000514272	0.0841347
							ENSCAFG00000028637	3	0.000537351	0.0873412
							ENSCAFG00000034096	1	0.000552421	0.0893396
							ENSCAFG00000040056	3	0.000556236	0.0895067
							ENSCAFG00000038821	1	0.000560224	0.0897
							ENSCAFG00000039395	2	0.000569828	0.090786
							ENSCAFG00000030513	2	0.00061682	0.0963646
							ENSCAFG00000031411	2	0.00062508	0.0971833
							ENSCAFG00000033290	1	0.000636401	0.0984678
							ENSCAFG00000039008	1	0.000649099	0.099952

## Sheet: Table S6
Supplementary table S6. PIK3CA mutations in CMTs.
Sample ID	CHROM	POS	REF	ALT	EFFECT	IMPACT	GENE	GENEID	HGVS_C	HGVS_P	C_AD
CCRCD0007	34	12675674	A	G	missense_variant	MODERATE	PIK3CA	ENSCAFG00000011212	c.3140A>G	p.His1047Arg	0.0714286
CCRCD0073	34	12651121	T	A	missense_variant	MODERATE	PIK3CA	ENSCAFG00000011212	c.1035T>A	p.Asn345Lys	0.285714
CCRCD0073	34	12675706	A	T	missense_variant	MODERATE	PIK3CA	ENSCAFG00000011212	c.3172A>T	p.Ile1058Phe	0.169492
CCRCD0072	34	12675674	A	G	missense_variant	MODERATE	PIK3CA	ENSCAFG00000011212	c.3140A>G	p.His1047Arg	0.306452
CCRCD0072	34	12675731	C	T	missense_variant	MODERATE	PIK3CA	ENSCAFG00000011212	c.3197C>T	p.Ala1066Val	0.227273
CCRCD0026	34	12675674	A	G	missense_variant	MODERATE	PIK3CA	ENSCAFG00000011212	c.3140A>G	p.His1047Arg	0.366667
CCRCD0024	34	12675674	A	G	missense_variant	MODERATE	PIK3CA	ENSCAFG00000011212	c.3140A>G	p.His1047Arg	0.355556
CCRCD0022	34	12662980	A	C	missense_variant	MODERATE	PIK3CA	ENSCAFG00000011212	c.1637A>C	p.Gln546Pro	0.419048
CCRCD0153	34	12675674	A	G	missense_variant	MODERATE	PIK3CA	ENSCAFG00000011212	c.3140A>G	p.His1047Arg	0.351648
CCRCD0013	34	12675674	A	G	missense_variant	MODERATE	PIK3CA	ENSCAFG00000011212	c.3140A>G	p.His1047Arg	0.289474
CCRCD0132	34	12664405	C	A	missense_variant	MODERATE	PIK3CA	ENSCAFG00000011212	c.1871C>A	p.Thr624Lys	0.0289855

## Sheet: Table S7
Supplementary table S7. Statistics for RNA sequencing.
Sample ID	Total Reads	TotalBases	GC Count	GC Rate	Q30_More Bases	Q30_More Bases Rate	Q20_More Bases	Q20_More Bases Rate	TIN (mean)	TIN (median)	TIN (stdev)
CCRCD0026N	56063474	5662410874	2744857899	48.48%	5348754561	94.46%	5504283997	97.21%	76.9984	79.7279	11.9297
CCRCD0026T	63079146	6370993746	3146013744	49.38%	5996375235	94.12%	6184209716	97.07%	77.7034	77.8644	11.7342
CCRCD0072N	76667254	7743392654	3849705963	49.72%	7374291058	95.23%	7529190073	97.23%	81.1305	85.9147	11.2299
CCRCD0072T	69730132	7042743332	3318282275	47.12%	6728460866	95.54%	6863008235	97.45%	81.7821	86.6183	11.8697
CCRCD0125N	64300238	6494324038	2682278531	41.30%	6129474931	94.38%	6276327378	96.64%	67.2482	81.4614	22.1611
CCRCD0125T	74355638	7509919438	3059829775	40.74%	7099300356	94.53%	7264359850	96.73%	71.1917	83.1957	20.2908
CCRCD0132N	80937746	8174712346	3826061304	46.80%	7712902478	94.35%	7899499322	96.63%	80.6806	86.7125	12.2335
CCRCD0132T	69985076	7068492676	3145014910	44.49%	6585490420	93.17%	6776417046	95.87%	79.9563	86.3651	12.9444

## Sheet: Table S8
Supplementary table S8. Differentially expressed gene(DEG) KEGG pathway anaylsis.
Category	Term	Count	%	P-Value	Benjamini
KEGG_PATHWAY	ECM-receptor interaction	15	2.7	1.4e-05	0.0033
KEGG_PATHWAY	Cytokine-cytokine receptor interaction	23	4.1	2.3e-05	0.0028
KEGG_PATHWAY	Nitrogen metabolism	7	1.3	4.5e-05	0.0035
KEGG_PATHWAY	Transcriptional misregulation in cancer	18	3.2	0.00021	0.012
KEGG_PATHWAY	Ovarian steroidogenesis	9	1.6	0.0005	0.024
KEGG_PATHWAY	Arachidonic acid metabolism	10	1.8	0.00094	0.037
KEGG_PATHWAY	Staphylococcus aureus infection	8	1.4	0.0019	0.064
KEGG_PATHWAY	Rheumatoid arthritis	11	2	0.0022	0.064
KEGG_PATHWAY	Focal adhesion	19	3.4	0.0028	0.07
KEGG_PATHWAY	PI3K-Akt signaling pathway	26	4.7	0.0041	0.092
KEGG_PATHWAY	Malaria	8	1.4	0.0042	0.086
KEGG_PATHWAY	Phagosome	14	2.5	0.0047	0.089
KEGG_PATHWAY	Jak-STAT signaling pathway	14	2.5	0.0053	0.093
KEGG_PATHWAY	Intestinal immune network for IgA production	7	1.3	0.0088	0.14
KEGG_PATHWAY	Prolactin signaling pathway	9	1.6	0.01	0.15
KEGG_PATHWAY	Pathways in cancer	27	4.8	0.013	0.18
KEGG_PATHWAY	MicroRNAs in cancer	13	2.3	0.014	0.18
KEGG_PATHWAY	Graft-versus-host disease	5	0.9	0.02	0.23
KEGG_PATHWAY	Protein digestion and absorption	9	1.6	0.025	0.27
KEGG_PATHWAY	Biosynthesis of amino acids	8	1.4	0.031	0.32
KEGG_PATHWAY	Amoebiasis	10	1.8	0.035	0.33
KEGG_PATHWAY	Proteoglycans in cancer	15	2.7	0.036	0.33
KEGG_PATHWAY	Osteoclast differentiation	11	2	0.042	0.36
KEGG_PATHWAY	Steroid hormone biosynthesis	6	1.1	0.047	0.38
KEGG_PATHWAY	Glycolysis / Gluconeogenesis	7	1.3	0.049	0.38
KEGG_PATHWAY	Retinol metabolism	6	1.1	0.051	0.38
KEGG_PATHWAY	Hematopoietic cell lineage	8	1.4	0.054	0.39
KEGG_PATHWAY	HIF-1 signaling pathway	9	1.6	0.057	0.39
KEGG_PATHWAY	Cell adhesion molecules (CAMs)	11	2	0.059	0.39
KEGG_PATHWAY	Complement and coagulation cascades	7	1.3	0.07	0.44
KEGG_PATHWAY	Basal cell carcinoma	6	1.1	0.076	0.46
KEGG_PATHWAY	Regulation of lipolysis in adipocytes	6	1.1	0.081	0.47
KEGG_PATHWAY	Measles	10	1.8	0.081	0.46
KEGG_PATHWAY	Butanoate metabolism	4	0.7	0.086	0.47
KEGG_PATHWAY	Mineral absorption	5	0.9	0.087	0.46
KEGG_PATHWAY	Glycerophospholipid metabolism	8	1.4	0.089	0.46
KEGG_PATHWAY	Glycerolipid metabolism	6	1.1	0.091	0.46
KEGG_PATHWAY	Metabolic pathways	60	10.8	0.092	0.45
KEGG_PATHWAY	Tryptophan metabolism	5	0.9	0.093	0.45
KEGG_PATHWAY	Bladder cancer	5	0.9	0.093	0.45
KEGG_PATHWAY	Linoleic acid metabolism	4	0.7	0.095	0.45

## Sheet: Table S9
Supplementary table S9. A list of genes contributing to T/N or PIK3CA Mt/Wt in LMM analysis.
Gene ID	T/N	PIK3CA Mut/Wt	Group
ENSCAFG00000000007	2.1712e-05	0.69091	PIK3CA Mt/Wt
ENSCAFG00000000012	0.0913133	0.824995	PIK3CA Mt/Wt
ENSCAFG00000000015	0	0.928733	PIK3CA Mt/Wt
ENSCAFG00000000017	5.62159e-08	0.397158	PIK3CA Mt/Wt
ENSCAFG00000000022	0.116452	0.572007	PIK3CA Mt/Wt
ENSCAFG00000000040	0	0.491516	PIK3CA Mt/Wt
ENSCAFG00000000041	0	0.433768	PIK3CA Mt/Wt
ENSCAFG00000000062	0	0.786976	PIK3CA Mt/Wt
ENSCAFG00000000064	4.97301e-11	0.658772	PIK3CA Mt/Wt
ENSCAFG00000000068	6.46382e-06	0.4011	PIK3CA Mt/Wt
ENSCAFG00000000069	0	0.676569	PIK3CA Mt/Wt
ENSCAFG00000000070	0	0.583149	PIK3CA Mt/Wt
ENSCAFG00000000073	0.132881	0.592435	PIK3CA Mt/Wt
ENSCAFG00000000074	2.41966e-10	0.470767	PIK3CA Mt/Wt
ENSCAFG00000000083	0.300603	0.577342	PIK3CA Mt/Wt
ENSCAFG00000000088	0	0.51554	PIK3CA Mt/Wt
ENSCAFG00000000097	0	0.531632	PIK3CA Mt/Wt
ENSCAFG00000000100	0.381142	0.418476	PIK3CA Mt/Wt
ENSCAFG00000000105	0.356077	0.478261	PIK3CA Mt/Wt
ENSCAFG00000000110	1.15319e-08	0.405914	PIK3CA Mt/Wt
ENSCAFG00000000116	0.317254	0.545542	PIK3CA Mt/Wt
ENSCAFG00000000122	0	0.386399	PIK3CA Mt/Wt
ENSCAFG00000000144	7.70706e-08	0.389206	PIK3CA Mt/Wt
ENSCAFG00000000147	0.3314	0.448641	PIK3CA Mt/Wt
ENSCAFG00000000150	1.2108e-10	0.605137	PIK3CA Mt/Wt
ENSCAFG00000000162	0.400033	0.521211	PIK3CA Mt/Wt
ENSCAFG00000000164	0.212495	0.670124	PIK3CA Mt/Wt
ENSCAFG00000000166	2.57345e-08	0.404422	PIK3CA Mt/Wt
ENSCAFG00000000173	0.229625	0.406234	PIK3CA Mt/Wt
ENSCAFG00000000175	0	0.422694	PIK3CA Mt/Wt
ENSCAFG00000000185	0.2737	0.551519	PIK3CA Mt/Wt
ENSCAFG00000000195	5.90398e-11	0.77217	PIK3CA Mt/Wt
ENSCAFG00000000200	0.208005	0.415638	PIK3CA Mt/Wt
ENSCAFG00000000213	7.57909e-08	0.416236	PIK3CA Mt/Wt
ENSCAFG00000000214	0	0.539179	PIK3CA Mt/Wt
ENSCAFG00000000216	0.118733	0.710007	PIK3CA Mt/Wt
ENSCAFG00000000219	0	0.673312	PIK3CA Mt/Wt
ENSCAFG00000000225	6.21549e-08	0.38001	PIK3CA Mt/Wt
ENSCAFG00000000228	0	0.57201	PIK3CA Mt/Wt
ENSCAFG00000000229	0.0437306	0.679746	PIK3CA Mt/Wt
ENSCAFG00000000247	0	0.543893	PIK3CA Mt/Wt
ENSCAFG00000000253	0	0.387481	PIK3CA Mt/Wt
ENSCAFG00000000303	0.171194	0.726684	PIK3CA Mt/Wt
ENSCAFG00000000310	0	0.412101	PIK3CA Mt/Wt
ENSCAFG00000000326	1.5775e-08	0.446627	PIK3CA Mt/Wt
ENSCAFG00000000329	2.03834e-07	0.382413	PIK3CA Mt/Wt
ENSCAFG00000000336	2.5259e-10	0.583079	PIK3CA Mt/Wt
ENSCAFG00000000337	8.56467e-09	0.599547	PIK3CA Mt/Wt
ENSCAFG00000000344	0	0.70201	PIK3CA Mt/Wt
ENSCAFG00000000348	0.361132	0.3883	PIK3CA Mt/Wt
ENSCAFG00000000351	0	0.390865	PIK3CA Mt/Wt
ENSCAFG00000000355	0	0.698382	PIK3CA Mt/Wt
ENSCAFG00000000360	0	0.795873	PIK3CA Mt/Wt
ENSCAFG00000000367	2.78418e-08	0.585943	PIK3CA Mt/Wt
ENSCAFG00000000387	0.168132	0.58516	PIK3CA Mt/Wt
ENSCAFG00000000399	0.0171325	0.681597	PIK3CA Mt/Wt
ENSCAFG00000000400	3.30767e-08	0.538469	PIK3CA Mt/Wt
ENSCAFG00000000408	0	0.582696	PIK3CA Mt/Wt
ENSCAFG00000000412	1.60618e-10	0.470087	PIK3CA Mt/Wt
ENSCAFG00000000422	0	0.652183	PIK3CA Mt/Wt
ENSCAFG00000000423	1.27245e-08	0.608887	PIK3CA Mt/Wt
ENSCAFG00000000429	0	0.715036	PIK3CA Mt/Wt
ENSCAFG00000000457	0	0.439447	PIK3CA Mt/Wt
ENSCAFG00000000462	0	0.986762	PIK3CA Mt/Wt
ENSCAFG00000000463	0	0.637535	PIK3CA Mt/Wt
ENSCAFG00000000481	2.96315e-07	0.390016	PIK3CA Mt/Wt
ENSCAFG00000000488	3.30767e-08	0.538469	PIK3CA Mt/Wt
ENSCAFG00000000498	0.218207	0.404933	PIK3CA Mt/Wt
ENSCAFG00000000512	0.264819	0.482356	PIK3CA Mt/Wt
ENSCAFG00000000515	0	0.563444	PIK3CA Mt/Wt
ENSCAFG00000000519	0	0.58208	PIK3CA Mt/Wt
ENSCAFG00000000523	6.83729e-11	0.416513	PIK3CA Mt/Wt
ENSCAFG00000000525	0.0846844	0.468958	PIK3CA Mt/Wt
ENSCAFG00000000528	0	0.392881	PIK3CA Mt/Wt
ENSCAFG00000000562	0.28268	0.513928	PIK3CA Mt/Wt
ENSCAFG00000000595	0.300758	0.511997	PIK3CA Mt/Wt
ENSCAFG00000000602	0.380894	0.580171	PIK3CA Mt/Wt
ENSCAFG00000000611	0	0.69063	PIK3CA Mt/Wt
ENSCAFG00000000628	3.30767e-08	0.538469	PIK3CA Mt/Wt
ENSCAFG00000000630	0.199929	0.472993	PIK3CA Mt/Wt
ENSCAFG00000000636	0	0.407641	PIK3CA Mt/Wt
ENSCAFG00000000639	0.0664479	0.718607	PIK3CA Mt/Wt
ENSCAFG00000000640	0	0.96288	PIK3CA Mt/Wt
ENSCAFG00000000675	0	0.971556	PIK3CA Mt/Wt
ENSCAFG00000000686	0.211299	0.55023	PIK3CA Mt/Wt
ENSCAFG00000000699	0	0.700005	PIK3CA Mt/Wt
ENSCAFG00000000706	0	0.444194	PIK3CA Mt/Wt
ENSCAFG00000000709	0	0.55698	PIK3CA Mt/Wt
ENSCAFG00000000714	2.08955e-09	0.54452	PIK3CA Mt/Wt
ENSCAFG00000000731	0	0.704614	PIK3CA Mt/Wt
ENSCAFG00000000749	0	0.986029	PIK3CA Mt/Wt
ENSCAFG00000000752	1.35108e-07	0.385446	PIK3CA Mt/Wt
ENSCAFG00000000760	7.87947e-10	0.608831	PIK3CA Mt/Wt
ENSCAFG00000000767	0	0.579175	PIK3CA Mt/Wt
ENSCAFG00000000770	0.231083	0.673578	PIK3CA Mt/Wt
ENSCAFG00000000772	5.23107e-05	0.592708	PIK3CA Mt/Wt
ENSCAFG00000000789	0	0.782916	PIK3CA Mt/Wt
ENSCAFG00000000801	6.28739e-09	0.58594	PIK3CA Mt/Wt
ENSCAFG00000000816	2.63742e-10	0.463589	PIK3CA Mt/Wt
ENSCAFG00000000821	0.16865	0.587925	PIK3CA Mt/Wt
ENSCAFG00000000826	6.68812e-08	0.400942	PIK3CA Mt/Wt
ENSCAFG00000000827	0	0.502742	PIK3CA Mt/Wt
ENSCAFG00000000830	1.68727e-10	0.531227	PIK3CA Mt/Wt
ENSCAFG00000000843	0	0.477243	PIK3CA Mt/Wt
ENSCAFG00000000847	0.286901	0.478169	PIK3CA Mt/Wt
ENSCAFG00000000860	0	0.693896	PIK3CA Mt/Wt
ENSCAFG00000000873	0	0.633491	PIK3CA Mt/Wt
ENSCAFG00000000878	0	0.425329	PIK3CA Mt/Wt
ENSCAFG00000000905	9.38842e-08	0.397174	PIK3CA Mt/Wt
ENSCAFG00000000907	5.86768e-08	0.653095	PIK3CA Mt/Wt
ENSCAFG00000000909	1.13218e-08	0.694942	PIK3CA Mt/Wt
ENSCAFG00000000910	1.13637e-08	0.455854	PIK3CA Mt/Wt
ENSCAFG00000000913	1.58585e-08	0.564238	PIK3CA Mt/Wt
ENSCAFG00000000916	0	0.6822	PIK3CA Mt/Wt
ENSCAFG00000000926	0	0.435929	PIK3CA Mt/Wt
ENSCAFG00000000938	7.88087e-08	0.539495	PIK3CA Mt/Wt
ENSCAFG00000000942	0	0.565237	PIK3CA Mt/Wt
ENSCAFG00000000946	3.82398e-10	0.464347	PIK3CA Mt/Wt
ENSCAFG00000000974	0.270124	0.480888	PIK3CA Mt/Wt
ENSCAFG00000000975	0	0.444844	PIK3CA Mt/Wt
ENSCAFG00000000978	0.0220312	0.80781	PIK3CA Mt/Wt
ENSCAFG00000000988	0.0164457	0.545643	PIK3CA Mt/Wt
ENSCAFG00000000990	0	0.741382	PIK3CA Mt/Wt
ENSCAFG00000000992	0.411726	0.456452	PIK3CA Mt/Wt
ENSCAFG00000001002	0.0938744	0.780267	PIK3CA Mt/Wt
ENSCAFG00000001004	0.322917	0.465853	PIK3CA Mt/Wt
ENSCAFG00000001005	0	0.667188	PIK3CA Mt/Wt
ENSCAFG00000001022	8.026e-18	0.547692	PIK3CA Mt/Wt
ENSCAFG00000001029	4.66796e-09	0.424792	PIK3CA Mt/Wt
ENSCAFG00000001033	3.30767e-08	0.538469	PIK3CA Mt/Wt
ENSCAFG00000001047	0.203053	0.613188	PIK3CA Mt/Wt
ENSCAFG00000001051	5.0749e-10	0.445097	PIK3CA Mt/Wt
ENSCAFG00000001057	0.128005	0.545471	PIK3CA Mt/Wt
ENSCAFG00000001064	0	0.44001	PIK3CA Mt/Wt
ENSCAFG00000001071	0.373159	0.474249	PIK3CA Mt/Wt
ENSCAFG00000001076	0	0.615003	PIK3CA Mt/Wt
ENSCAFG00000001077	0	0.502892	PIK3CA Mt/Wt
ENSCAFG00000001078	0.42224	0.568152	PIK3CA Mt/Wt
ENSCAFG00000001081	0	0.639634	PIK3CA Mt/Wt
ENSCAFG00000001091	0	0.652005	PIK3CA Mt/Wt
ENSCAFG00000001100	0.39333	0.433635	PIK3CA Mt/Wt
ENSCAFG00000001103	0	0.692204	PIK3CA Mt/Wt
ENSCAFG00000001112	0	0.868523	PIK3CA Mt/Wt
ENSCAFG00000001117	0	0.380527	PIK3CA Mt/Wt
ENSCAFG00000001120	1.33043e-08	0.62385	PIK3CA Mt/Wt
ENSCAFG00000001128	6.52564e-08	0.498841	PIK3CA Mt/Wt
ENSCAFG00000001130	0	0.69162	PIK3CA Mt/Wt
ENSCAFG00000001132	2.8189e-08	0.430319	PIK3CA Mt/Wt
ENSCAFG00000001147	0.266383	0.708784	PIK3CA Mt/Wt
ENSCAFG00000001148	0	0.690501	PIK3CA Mt/Wt
ENSCAFG00000001180	3.30767e-08	0.538469	PIK3CA Mt/Wt
ENSCAFG00000001186	0	0.539631	PIK3CA Mt/Wt
ENSCAFG00000001229	0	0.522814	PIK3CA Mt/Wt
ENSCAFG00000001286	0	0.420787	PIK3CA Mt/Wt
ENSCAFG00000001308	0	0.666937	PIK3CA Mt/Wt
ENSCAFG00000001312	0.349317	0.408688	PIK3CA Mt/Wt
ENSCAFG00000001350	0	0.878873	PIK3CA Mt/Wt
ENSCAFG00000001352	0.227408	0.528644	PIK3CA Mt/Wt
ENSCAFG00000001355	1.22146e-07	0.396843	PIK3CA Mt/Wt
ENSCAFG00000001361	0.261052	0.445182	PIK3CA Mt/Wt
ENSCAFG00000001369	3.30767e-08	0.538469	PIK3CA Mt/Wt
ENSCAFG00000001383	0	0.401511	PIK3CA Mt/Wt
ENSCAFG00000001391	0.401389	0.531335	PIK3CA Mt/Wt
ENSCAFG00000001396	0.133513	0.735443	PIK3CA Mt/Wt
ENSCAFG00000001403	0.288715	0.442814	PIK3CA Mt/Wt
ENSCAFG00000001406	0.279849	0.539435	PIK3CA Mt/Wt
ENSCAFG00000001425	0	0.466019	PIK3CA Mt/Wt
ENSCAFG00000001457	0	0.70546	PIK3CA Mt/Wt
ENSCAFG00000001484	5.9501e-08	0.670179	PIK3CA Mt/Wt
ENSCAFG00000001489	0.409633	0.416165	PIK3CA Mt/Wt
ENSCAFG00000001490	7.99692e-08	0.395071	PIK3CA Mt/Wt
ENSCAFG00000001498	0.380413	0.460309	PIK3CA Mt/Wt
ENSCAFG00000001501	0	0.39249	PIK3CA Mt/Wt
ENSCAFG00000001520	0	0.379123	PIK3CA Mt/Wt
ENSCAFG00000001522	0	0.779242	PIK3CA Mt/Wt
ENSCAFG00000001542	3.30767e-08	0.538469	PIK3CA Mt/Wt
ENSCAFG00000001557	1.06176e-08	0.390926	PIK3CA Mt/Wt
ENSCAFG00000001567	0	0.758247	PIK3CA Mt/Wt
ENSCAFG00000001577	4.90834e-10	0.455741	PIK3CA Mt/Wt
ENSCAFG00000001579	0.391863	0.516514	PIK3CA Mt/Wt
ENSCAFG00000001584	0	0.551569	PIK3CA Mt/Wt
ENSCAFG00000001586	3.47055e-10	0.610961	PIK3CA Mt/Wt
ENSCAFG00000001589	0.0182505	0.879119	PIK3CA Mt/Wt
ENSCAFG00000001591	0	0.554226	PIK3CA Mt/Wt
ENSCAFG00000001597	0.019423	0.821644	PIK3CA Mt/Wt
ENSCAFG00000001609	0	0.627014	PIK3CA Mt/Wt
ENSCAFG00000001635	0	0.460428	PIK3CA Mt/Wt
ENSCAFG00000001675	0.163192	0.790399	PIK3CA Mt/Wt
ENSCAFG00000001680	2.29444e-09	0.720242	PIK3CA Mt/Wt
ENSCAFG00000001685	0.195601	0.602196	PIK3CA Mt/Wt
ENSCAFG00000001702	0	0.415639	PIK3CA Mt/Wt
ENSCAFG00000001711	1.36238e-08	0.556162	PIK3CA Mt/Wt
ENSCAFG00000001732	0	0.475986	PIK3CA Mt/Wt
ENSCAFG00000001756	3.67608e-08	0.447546	PIK3CA Mt/Wt
ENSCAFG00000001759	0	0.384371	PIK3CA Mt/Wt
ENSCAFG00000001797	1.37965e-07	0.409257	PIK3CA Mt/Wt
ENSCAFG00000001807	0.430864	0.453642	PIK3CA Mt/Wt
ENSCAFG00000001808	0.386367	0.476571	PIK3CA Mt/Wt
ENSCAFG00000001815	0	0.396439	PIK3CA Mt/Wt
ENSCAFG00000001816	0	0.447856	PIK3CA Mt/Wt
ENSCAFG00000001819	6.27397e-08	0.39583	PIK3CA Mt/Wt
ENSCAFG00000001828	0	0.869907	PIK3CA Mt/Wt
ENSCAFG00000001861	0.361675	0.532481	PIK3CA Mt/Wt
ENSCAFG00000001917	1.86693e-08	0.422735	PIK3CA Mt/Wt
ENSCAFG00000001959	6.52218e-06	0.389907	PIK3CA Mt/Wt
ENSCAFG00000001962	0	0.524142	PIK3CA Mt/Wt
ENSCAFG00000001966	3.92467e-08	0.391875	PIK3CA Mt/Wt
ENSCAFG00000001977	1.46822e-09	0.583727	PIK3CA Mt/Wt
ENSCAFG00000001982	0.407496	0.423534	PIK3CA Mt/Wt
ENSCAFG00000001983	0	0.711013	PIK3CA Mt/Wt
ENSCAFG00000001985	2.01667e-10	0.588274	PIK3CA Mt/Wt
ENSCAFG00000002013	0.15849	0.770301	PIK3CA Mt/Wt
ENSCAFG00000002017	0	0.676545	PIK3CA Mt/Wt
ENSCAFG00000002030	0	0.610555	PIK3CA Mt/Wt
ENSCAFG00000002031	0.294174	0.520081	PIK3CA Mt/Wt
ENSCAFG00000002036	0	0.566004	PIK3CA Mt/Wt
ENSCAFG00000002045	3.30767e-08	0.538469	PIK3CA Mt/Wt
ENSCAFG00000002055	0	0.457445	PIK3CA Mt/Wt
ENSCAFG00000002069	1.44199e-10	0.443008	PIK3CA Mt/Wt
ENSCAFG00000002091	6.17876e-09	0.500126	PIK3CA Mt/Wt
ENSCAFG00000002093	1.50632e-08	0.546581	PIK3CA Mt/Wt
ENSCAFG00000002099	0	0.45374	PIK3CA Mt/Wt
ENSCAFG00000002100	3.30767e-08	0.538469	PIK3CA Mt/Wt
ENSCAFG00000002102	0.268936	0.497368	PIK3CA Mt/Wt
ENSCAFG00000002105	0.0590797	0.784241	PIK3CA Mt/Wt
ENSCAFG00000002110	7.20789e-10	0.569904	PIK3CA Mt/Wt
ENSCAFG00000002130	0.0251818	0.454982	PIK3CA Mt/Wt
ENSCAFG00000002153	3.30767e-08	0.538469	PIK3CA Mt/Wt
ENSCAFG00000002171	0	0.824721	PIK3CA Mt/Wt
ENSCAFG00000002183	3.30767e-08	0.538469	PIK3CA Mt/Wt
ENSCAFG00000002201	0	0.636581	PIK3CA Mt/Wt
ENSCAFG00000002204	0	0.50295	PIK3CA Mt/Wt
ENSCAFG00000002207	0	0.45686	PIK3CA Mt/Wt
ENSCAFG00000002209	0.179256	0.613884	PIK3CA Mt/Wt
ENSCAFG00000002220	1.56233e-07	0.408025	PIK3CA Mt/Wt
ENSCAFG00000002224	1.22231e-09	0.406119	PIK3CA Mt/Wt
ENSCAFG00000002227	0.414778	0.430239	PIK3CA Mt/Wt
ENSCAFG00000002242	0.0567534	0.779558	PIK3CA Mt/Wt
ENSCAFG00000002260	0	0.475545	PIK3CA Mt/Wt
ENSCAFG00000002270	2.29016e-09	0.391361	PIK3CA Mt/Wt
ENSCAFG00000002300	2.55383e-08	0.573428	PIK3CA Mt/Wt
ENSCAFG00000002308	6.18042e-09	0.504124	PIK3CA Mt/Wt
ENSCAFG00000002336	0	0.713981	PIK3CA Mt/Wt
ENSCAFG00000002344	0	0.615392	PIK3CA Mt/Wt
ENSCAFG00000002372	0.0874499	0.835496	PIK3CA Mt/Wt
ENSCAFG00000002402	0	0.44988	PIK3CA Mt/Wt
ENSCAFG00000002410	3.30767e-08	0.538469	PIK3CA Mt/Wt
ENSCAFG00000002411	3.30767e-08	0.538469	PIK3CA Mt/Wt
ENSCAFG00000002412	5.56215e-08	0.482579	PIK3CA Mt/Wt
ENSCAFG00000002421	2.61053e-09	0.436484	PIK3CA Mt/Wt
ENSCAFG00000002424	0.422379	0.44787	PIK3CA Mt/Wt
ENSCAFG00000002433	2.73869e-08	0.568544	PIK3CA Mt/Wt
ENSCAFG00000002441	2.80436e-07	0.49742	PIK3CA Mt/Wt
ENSCAFG00000002456	7.18165e-08	0.389968	PIK3CA Mt/Wt
ENSCAFG00000002464	0.223762	0.590227	PIK3CA Mt/Wt
ENSCAFG00000002469	0	0.604428	PIK3CA Mt/Wt
ENSCAFG00000002470	0.0759996	0.784151	PIK3CA Mt/Wt
ENSCAFG00000002479	3.09118e-08	0.408145	PIK3CA Mt/Wt
ENSCAFG00000002483	0	0.733897	PIK3CA Mt/Wt
ENSCAFG00000002489	0	0.451509	PIK3CA Mt/Wt
ENSCAFG00000002491	0	0.744622	PIK3CA Mt/Wt
ENSCAFG00000002526	0	0.438898	PIK3CA Mt/Wt
ENSCAFG00000002577	2.98788e-08	0.64674	PIK3CA Mt/Wt
ENSCAFG00000002587	8.4744e-09	0.52737	PIK3CA Mt/Wt
ENSCAFG00000002590	2.53433e-09	0.665369	PIK3CA Mt/Wt
ENSCAFG00000002617	3.30767e-08	0.538469	PIK3CA Mt/Wt
ENSCAFG00000002643	0.311961	0.630052	PIK3CA Mt/Wt
ENSCAFG00000002646	0.330652	0.535354	PIK3CA Mt/Wt
ENSCAFG00000002653	0.168663	0.504047	PIK3CA Mt/Wt
ENSCAFG00000002695	0	0.465175	PIK3CA Mt/Wt
ENSCAFG00000002731	0	0.429468	PIK3CA Mt/Wt
ENSCAFG00000002733	0	0.517679	PIK3CA Mt/Wt
ENSCAFG00000002800	0.100384	0.544349	PIK3CA Mt/Wt
ENSCAFG00000002813	0	0.414995	PIK3CA Mt/Wt
ENSCAFG00000002818	0.245607	0.448439	PIK3CA Mt/Wt
ENSCAFG00000002822	8.07675e-10	0.60537	PIK3CA Mt/Wt
ENSCAFG00000002847	4.52695e-10	0.466956	PIK3CA Mt/Wt
ENSCAFG00000002857	0	0.532154	PIK3CA Mt/Wt
ENSCAFG00000002874	0.0893575	0.712937	PIK3CA Mt/Wt
ENSCAFG00000002876	3.17727e-07	0.652276	PIK3CA Mt/Wt
ENSCAFG00000002900	0	0.858055	PIK3CA Mt/Wt
ENSCAFG00000002923	0	0.460472	PIK3CA Mt/Wt
ENSCAFG00000002939	0.343011	0.54486	PIK3CA Mt/Wt
ENSCAFG00000002997	0	0.565482	PIK3CA Mt/Wt
ENSCAFG00000003000	1.16818e-08	0.769835	PIK3CA Mt/Wt
ENSCAFG00000003006	0.344454	0.390425	PIK3CA Mt/Wt
ENSCAFG00000003009	0.307769	0.494685	PIK3CA Mt/Wt
ENSCAFG00000003028	0	0.508759	PIK3CA Mt/Wt
ENSCAFG00000003029	0	0.621634	PIK3CA Mt/Wt
ENSCAFG00000003037	0.0297881	0.718812	PIK3CA Mt/Wt
ENSCAFG00000003087	0	0.665948	PIK3CA Mt/Wt
ENSCAFG00000003108	0.342319	0.437297	PIK3CA Mt/Wt
ENSCAFG00000003109	0	0.540779	PIK3CA Mt/Wt
ENSCAFG00000003110	0	0.458814	PIK3CA Mt/Wt
ENSCAFG00000003134	3.30767e-08	0.538469	PIK3CA Mt/Wt
ENSCAFG00000003136	0	0.439384	PIK3CA Mt/Wt
ENSCAFG00000003159	4.62367e-10	0.498543	PIK3CA Mt/Wt
ENSCAFG00000003176	3.30767e-08	0.538469	PIK3CA Mt/Wt
ENSCAFG00000003177	0	0.483883	PIK3CA Mt/Wt
ENSCAFG00000003192	0	0.401429	PIK3CA Mt/Wt
ENSCAFG00000003198	5.99589e-06	0.714994	PIK3CA Mt/Wt
ENSCAFG00000003255	8.56667e-11	0.508984	PIK3CA Mt/Wt
ENSCAFG00000003260	0.00565853	0.672791	PIK3CA Mt/Wt
ENSCAFG00000003269	3.30767e-08	0.538469	PIK3CA Mt/Wt
ENSCAFG00000003304	0	0.631132	PIK3CA Mt/Wt
ENSCAFG00000003318	3.30767e-08	0.538469	PIK3CA Mt/Wt
ENSCAFG00000003331	0	0.627231	PIK3CA Mt/Wt
ENSCAFG00000003337	0	0.405905	PIK3CA Mt/Wt
ENSCAFG00000003367	0	0.513835	PIK3CA Mt/Wt
ENSCAFG00000003371	0.13293	0.620114	PIK3CA Mt/Wt
ENSCAFG00000003376	0	0.517254	PIK3CA Mt/Wt
ENSCAFG00000003386	2.40021e-10	0.471537	PIK3CA Mt/Wt
ENSCAFG00000003390	0	0.390462	PIK3CA Mt/Wt
ENSCAFG00000003399	0.273192	0.478763	PIK3CA Mt/Wt
ENSCAFG00000003402	4.81041e-08	0.395706	PIK3CA Mt/Wt
ENSCAFG00000003403	9.53252e-10	0.676138	PIK3CA Mt/Wt
ENSCAFG00000003410	3.41124e-08	0.396872	PIK3CA Mt/Wt
ENSCAFG00000003422	0	0.851332	PIK3CA Mt/Wt
ENSCAFG00000003426	0	0.79905	PIK3CA Mt/Wt
ENSCAFG00000003429	0	0.560521	PIK3CA Mt/Wt
ENSCAFG00000003446	0.263943	0.652134	PIK3CA Mt/Wt
ENSCAFG00000003452	8.1604e-09	0.667649	PIK3CA Mt/Wt
ENSCAFG00000003459	0.39406	0.465604	PIK3CA Mt/Wt
ENSCAFG00000003468	8.80704e-11	0.654345	PIK3CA Mt/Wt
ENSCAFG00000003470	0.198199	0.48383	PIK3CA Mt/Wt
ENSCAFG00000003471	0	0.676809	PIK3CA Mt/Wt
ENSCAFG00000003472	0.406893	0.547512	PIK3CA Mt/Wt
ENSCAFG00000003492	0	0.526852	PIK3CA Mt/Wt
ENSCAFG00000003498	0.253131	0.624909	PIK3CA Mt/Wt
ENSCAFG00000003501	0.394165	0.549375	PIK3CA Mt/Wt
ENSCAFG00000003507	0.340154	0.447231	PIK3CA Mt/Wt
ENSCAFG00000003526	0.0573714	0.507764	PIK3CA Mt/Wt
ENSCAFG00000003556	0	0.609609	PIK3CA Mt/Wt
ENSCAFG00000003580	0	0.428279	PIK3CA Mt/Wt
ENSCAFG00000003584	0.364247	0.39585	PIK3CA Mt/Wt
ENSCAFG00000003587	3.26531e-07	0.543295	PIK3CA Mt/Wt
ENSCAFG00000003593	0	0.595404	PIK3CA Mt/Wt
ENSCAFG00000003596	0.138415	0.595587	PIK3CA Mt/Wt
ENSCAFG00000003600	0	0.561671	PIK3CA Mt/Wt
ENSCAFG00000003603	2.19397e-10	0.590493	PIK3CA Mt/Wt
ENSCAFG00000003606	0	0.620874	PIK3CA Mt/Wt
ENSCAFG00000003608	0	0.591234	PIK3CA Mt/Wt
ENSCAFG00000003609	0	0.871121	PIK3CA Mt/Wt
ENSCAFG00000003612	0	0.81982	PIK3CA Mt/Wt
ENSCAFG00000003647	0	0.871393	PIK3CA Mt/Wt
ENSCAFG00000003649	4.79104e-08	0.515661	PIK3CA Mt/Wt
ENSCAFG00000003652	0.345169	0.587921	PIK3CA Mt/Wt
ENSCAFG00000003672	1.25994e-07	0.408727	PIK3CA Mt/Wt
ENSCAFG00000003737	1.15772e-06	0.391025	PIK3CA Mt/Wt
ENSCAFG00000003749	0.249147	0.663444	PIK3CA Mt/Wt
ENSCAFG00000003765	0.151493	0.60922	PIK3CA Mt/Wt
ENSCAFG00000003810	0.399635	0.499954	PIK3CA Mt/Wt
ENSCAFG00000003824	0	0.667604	PIK3CA Mt/Wt
ENSCAFG00000003833	0	0.452192	PIK3CA Mt/Wt
ENSCAFG00000003841	1.98329e-07	0.446088	PIK3CA Mt/Wt
ENSCAFG00000003845	2.4248e-07	0.813299	PIK3CA Mt/Wt
ENSCAFG00000003861	0	0.77887	PIK3CA Mt/Wt
ENSCAFG00000003867	0	0.783385	PIK3CA Mt/Wt
ENSCAFG00000003869	0	0.699408	PIK3CA Mt/Wt
ENSCAFG00000003891	0	0.729302	PIK3CA Mt/Wt
ENSCAFG00000003893	0.19715	0.407744	PIK3CA Mt/Wt
ENSCAFG00000003914	0	0.737802	PIK3CA Mt/Wt
ENSCAFG00000003922	0	0.395035	PIK3CA Mt/Wt
ENSCAFG00000003930	7.83249e-08	0.809902	PIK3CA Mt/Wt
ENSCAFG00000003961	1.57458e-10	0.457201	PIK3CA Mt/Wt
ENSCAFG00000004011	0	0.705172	PIK3CA Mt/Wt
ENSCAFG00000004017	0	0.495306	PIK3CA Mt/Wt
ENSCAFG00000004021	0	0.386886	PIK3CA Mt/Wt
ENSCAFG00000004071	0	0.417492	PIK3CA Mt/Wt
ENSCAFG00000004086	0	0.523607	PIK3CA Mt/Wt
ENSCAFG00000004090	1.62514e-08	0.635534	PIK3CA Mt/Wt
ENSCAFG00000004094	1.98217e-10	0.470852	PIK3CA Mt/Wt
ENSCAFG00000004105	0	0.60751	PIK3CA Mt/Wt
ENSCAFG00000004107	0	0.473768	PIK3CA Mt/Wt
ENSCAFG00000004109	0	0.747602	PIK3CA Mt/Wt
ENSCAFG00000004110	0.0521015	0.531682	PIK3CA Mt/Wt
ENSCAFG00000004120	0	0.830375	PIK3CA Mt/Wt
ENSCAFG00000004124	0.00298056	0.888563	PIK3CA Mt/Wt
ENSCAFG00000004145	3.718e-08	0.610087	PIK3CA Mt/Wt
ENSCAFG00000004161	0	0.740124	PIK3CA Mt/Wt
ENSCAFG00000004166	7.46457e-09	0.433883	PIK3CA Mt/Wt
ENSCAFG00000004173	0	0.523061	PIK3CA Mt/Wt
ENSCAFG00000004175	0	0.471179	PIK3CA Mt/Wt
ENSCAFG00000004181	8.70562e-07	0.514398	PIK3CA Mt/Wt
ENSCAFG00000004185	0	0.395685	PIK3CA Mt/Wt
ENSCAFG00000004187	1.05857e-07	0.382452	PIK3CA Mt/Wt
ENSCAFG00000004190	0	0.463443	PIK3CA Mt/Wt
ENSCAFG00000004232	2.27784e-10	0.697046	PIK3CA Mt/Wt
ENSCAFG00000004234	0	0.523429	PIK3CA Mt/Wt
ENSCAFG00000004255	0	0.501356	PIK3CA Mt/Wt
ENSCAFG00000004270	3.03729e-09	0.570306	PIK3CA Mt/Wt
ENSCAFG00000004297	0	0.469437	PIK3CA Mt/Wt
ENSCAFG00000004322	0	0.474786	PIK3CA Mt/Wt
ENSCAFG00000004326	0	0.445406	PIK3CA Mt/Wt
ENSCAFG00000004331	0	0.688403	PIK3CA Mt/Wt
ENSCAFG00000004350	1.60374e-05	0.427816	PIK3CA Mt/Wt
ENSCAFG00000004363	7.507e-07	0.4694	PIK3CA Mt/Wt
ENSCAFG00000004378	0.110558	0.732316	PIK3CA Mt/Wt
ENSCAFG00000004391	3.30767e-08	0.538469	PIK3CA Mt/Wt
ENSCAFG00000004393	0	0.441856	PIK3CA Mt/Wt
ENSCAFG00000004416	0	0.421389	PIK3CA Mt/Wt
ENSCAFG00000004419	0	0.414305	PIK3CA Mt/Wt
ENSCAFG00000004456	6.04002e-11	0.49608	PIK3CA Mt/Wt
ENSCAFG00000004457	1.4724e-08	0.420236	PIK3CA Mt/Wt
ENSCAFG00000004478	2.59474e-09	0.571412	PIK3CA Mt/Wt
ENSCAFG00000004489	0	0.3938	PIK3CA Mt/Wt
ENSCAFG00000004503	3.30767e-08	0.538469	PIK3CA Mt/Wt
ENSCAFG00000004505	0	0.545878	PIK3CA Mt/Wt
ENSCAFG00000004514	3.30767e-08	0.538469	PIK3CA Mt/Wt
ENSCAFG00000004535	0.12022	0.400481	PIK3CA Mt/Wt
ENSCAFG00000004542	5.9849e-09	0.485492	PIK3CA Mt/Wt
ENSCAFG00000004543	0	0.58513	PIK3CA Mt/Wt
ENSCAFG00000004556	0	0.837282	PIK3CA Mt/Wt
ENSCAFG00000004557	1.2187e-06	0.493243	PIK3CA Mt/Wt
ENSCAFG00000004565	0	0.398104	PIK3CA Mt/Wt
ENSCAFG00000004581	0.0919971	0.820166	PIK3CA Mt/Wt
ENSCAFG00000004582	4.58316e-09	0.558342	PIK3CA Mt/Wt
ENSCAFG00000004599	0	0.746259	PIK3CA Mt/Wt
ENSCAFG00000004600	3.30767e-08	0.538469	PIK3CA Mt/Wt
ENSCAFG00000004604	0	0.38738	PIK3CA Mt/Wt
ENSCAFG00000004646	0	0.654548	PIK3CA Mt/Wt
ENSCAFG00000004650	4.19151e-10	0.479951	PIK3CA Mt/Wt
ENSCAFG00000004655	0	0.93082	PIK3CA Mt/Wt
ENSCAFG00000004666	3.49612e-08	0.59984	PIK3CA Mt/Wt
ENSCAFG00000004676	0	0.485931	PIK3CA Mt/Wt
ENSCAFG00000004686	2.21423e-08	0.513877	PIK3CA Mt/Wt
ENSCAFG00000004688	0	0.671808	PIK3CA Mt/Wt
ENSCAFG00000004699	8.55983e-09	0.451201	PIK3CA Mt/Wt
ENSCAFG00000004707	0	0.530226	PIK3CA Mt/Wt
ENSCAFG00000004713	0	0.594818	PIK3CA Mt/Wt
ENSCAFG00000004718	1.08136e-08	0.634666	PIK3CA Mt/Wt
ENSCAFG00000004719	0	0.687425	PIK3CA Mt/Wt
ENSCAFG00000004722	0.223815	0.637952	PIK3CA Mt/Wt
ENSCAFG00000004725	0	0.592822	PIK3CA Mt/Wt
ENSCAFG00000004730	0	0.597928	PIK3CA Mt/Wt
ENSCAFG00000004733	1.31595e-08	0.415651	PIK3CA Mt/Wt
ENSCAFG00000004736	1.10866e-08	0.459103	PIK3CA Mt/Wt
ENSCAFG00000004767	4.74249e-08	0.419731	PIK3CA Mt/Wt
ENSCAFG00000004777	1.70748e-10	0.647828	PIK3CA Mt/Wt
ENSCAFG00000004778	9.62615e-06	0.510649	PIK3CA Mt/Wt
ENSCAFG00000004783	0	0.613098	PIK3CA Mt/Wt
ENSCAFG00000004797	4.48304e-09	0.538666	PIK3CA Mt/Wt
ENSCAFG00000004818	0	0.784098	PIK3CA Mt/Wt
ENSCAFG00000004821	0	0.705492	PIK3CA Mt/Wt
ENSCAFG00000004826	0	0.682093	PIK3CA Mt/Wt
ENSCAFG00000004828	0	0.698562	PIK3CA Mt/Wt
ENSCAFG00000004829	0	0.889832	PIK3CA Mt/Wt
ENSCAFG00000004830	0	0.450827	PIK3CA Mt/Wt
ENSCAFG00000004840	0	0.851138	PIK3CA Mt/Wt
ENSCAFG00000004843	0.014874	0.84678	PIK3CA Mt/Wt
ENSCAFG00000004853	0	0.385329	PIK3CA Mt/Wt
ENSCAFG00000004854	0	0.888422	PIK3CA Mt/Wt
ENSCAFG00000004856	0	0.489526	PIK3CA Mt/Wt
ENSCAFG00000004859	9.96919e-07	0.479063	PIK3CA Mt/Wt
ENSCAFG00000004875	0	0.445388	PIK3CA Mt/Wt
ENSCAFG00000004899	0	0.89418	PIK3CA Mt/Wt
ENSCAFG00000004910	0	0.415015	PIK3CA Mt/Wt
ENSCAFG00000004912	0.0826795	0.778081	PIK3CA Mt/Wt
ENSCAFG00000004913	2.94556e-07	0.426256	PIK3CA Mt/Wt
ENSCAFG00000004931	0	0.69045	PIK3CA Mt/Wt
ENSCAFG00000004955	0	0.689284	PIK3CA Mt/Wt
ENSCAFG00000004967	0	0.784232	PIK3CA Mt/Wt
ENSCAFG00000004971	0	0.541139	PIK3CA Mt/Wt
ENSCAFG00000004977	3.30767e-08	0.538469	PIK3CA Mt/Wt
ENSCAFG00000004986	3.2526e-08	0.617744	PIK3CA Mt/Wt
ENSCAFG00000004987	0.42034	0.440898	PIK3CA Mt/Wt
ENSCAFG00000004989	3.76848e-10	0.392745	PIK3CA Mt/Wt
ENSCAFG00000005001	2.22987e-08	0.699835	PIK3CA Mt/Wt
ENSCAFG00000005014	0	0.383065	PIK3CA Mt/Wt
ENSCAFG00000005028	6.78936e-11	0.777325	PIK3CA Mt/Wt
ENSCAFG00000005031	9.08234e-09	0.537642	PIK3CA Mt/Wt
ENSCAFG00000005039	0	0.65162	PIK3CA Mt/Wt
ENSCAFG00000005040	0	0.477014	PIK3CA Mt/Wt
ENSCAFG00000005055	4.07416e-10	0.561531	PIK3CA Mt/Wt
ENSCAFG00000005086	0.206382	0.516109	PIK3CA Mt/Wt
ENSCAFG00000005097	4.21549e-10	0.524466	PIK3CA Mt/Wt
ENSCAFG00000005105	0	0.386676	PIK3CA Mt/Wt
ENSCAFG00000005118	0	0.524107	PIK3CA Mt/Wt
ENSCAFG00000005128	0.28289	0.380945	PIK3CA Mt/Wt
ENSCAFG00000005129	3.30767e-08	0.538469	PIK3CA Mt/Wt
ENSCAFG00000005130	1.78116e-06	0.380281	PIK3CA Mt/Wt
ENSCAFG00000005131	0	0.528253	PIK3CA Mt/Wt
ENSCAFG00000005139	0	0.738956	PIK3CA Mt/Wt
ENSCAFG00000005144	0	0.573139	PIK3CA Mt/Wt
ENSCAFG00000005168	0.443442	0.485249	PIK3CA Mt/Wt
ENSCAFG00000005183	0	0.629116	PIK3CA Mt/Wt
ENSCAFG00000005185	0.338029	0.557118	PIK3CA Mt/Wt
ENSCAFG00000005211	0	0.500813	PIK3CA Mt/Wt
ENSCAFG00000005212	0	0.645229	PIK3CA Mt/Wt
ENSCAFG00000005214	0.11851	0.518481	PIK3CA Mt/Wt
ENSCAFG00000005242	1.08898e-08	0.558008	PIK3CA Mt/Wt
ENSCAFG00000005244	0.152177	0.440236	PIK3CA Mt/Wt
ENSCAFG00000005246	0	0.876728	PIK3CA Mt/Wt
ENSCAFG00000005260	0	0.775008	PIK3CA Mt/Wt
ENSCAFG00000005272	0	0.557164	PIK3CA Mt/Wt
ENSCAFG00000005275	1.02738e-05	0.48372	PIK3CA Mt/Wt
ENSCAFG00000005290	3.30767e-08	0.538469	PIK3CA Mt/Wt
ENSCAFG00000005298	5.46672e-07	0.421609	PIK3CA Mt/Wt
ENSCAFG00000005299	0	0.576514	PIK3CA Mt/Wt
ENSCAFG00000005306	6.6275e-11	0.742188	PIK3CA Mt/Wt
ENSCAFG00000005312	0	0.382568	PIK3CA Mt/Wt
ENSCAFG00000005314	1.3227e-09	0.522127	PIK3CA Mt/Wt
ENSCAFG00000005326	0	0.651502	PIK3CA Mt/Wt
ENSCAFG00000005332	0	0.689096	PIK3CA Mt/Wt
ENSCAFG00000005335	0	0.756829	PIK3CA Mt/Wt
ENSCAFG00000005338	0	0.787666	PIK3CA Mt/Wt
ENSCAFG00000005346	1.68278e-08	0.630935	PIK3CA Mt/Wt
ENSCAFG00000005348	0	0.522291	PIK3CA Mt/Wt
ENSCAFG00000005360	6.72128e-08	0.409343	PIK3CA Mt/Wt
ENSCAFG00000005368	2.20821e-05	0.440291	PIK3CA Mt/Wt
ENSCAFG00000005384	0	0.458198	PIK3CA Mt/Wt
ENSCAFG00000005403	0.330265	0.534774	PIK3CA Mt/Wt
ENSCAFG00000005406	4.53365e-09	0.472046	PIK3CA Mt/Wt
ENSCAFG00000005418	0.258785	0.533845	PIK3CA Mt/Wt
ENSCAFG00000005427	3.30767e-08	0.538469	PIK3CA Mt/Wt
ENSCAFG00000005439	0	0.55213	PIK3CA Mt/Wt
ENSCAFG00000005450	4.79722e-08	0.470427	PIK3CA Mt/Wt
ENSCAFG00000005454	5.07213e-08	0.398737	PIK3CA Mt/Wt
ENSCAFG00000005458	0	0.80457	PIK3CA Mt/Wt
ENSCAFG00000005464	0	0.759206	PIK3CA Mt/Wt
ENSCAFG00000005468	0	0.752421	PIK3CA Mt/Wt
ENSCAFG00000005470	0	0.853683	PIK3CA Mt/Wt
ENSCAFG00000005486	0	0.453445	PIK3CA Mt/Wt
ENSCAFG00000005488	0	0.539323	PIK3CA Mt/Wt
ENSCAFG00000005491	0.283662	0.450876	PIK3CA Mt/Wt
ENSCAFG00000005494	0	0.708022	PIK3CA Mt/Wt
ENSCAFG00000005544	0	0.764491	PIK3CA Mt/Wt
ENSCAFG00000005553	0	0.574318	PIK3CA Mt/Wt
ENSCAFG00000005575	0.209864	0.563521	PIK3CA Mt/Wt
ENSCAFG00000005578	6.13776e-08	0.395231	PIK3CA Mt/Wt
ENSCAFG00000005591	3.30767e-08	0.538469	PIK3CA Mt/Wt
ENSCAFG00000005630	0	0.902332	PIK3CA Mt/Wt
ENSCAFG00000005647	0	0.468219	PIK3CA Mt/Wt
ENSCAFG00000005671	0.321515	0.46645	PIK3CA Mt/Wt
ENSCAFG00000005675	0.410886	0.440161	PIK3CA Mt/Wt
ENSCAFG00000005688	0	0.870354	PIK3CA Mt/Wt
ENSCAFG00000005694	1.17831e-16	0.39329	PIK3CA Mt/Wt
ENSCAFG00000005697	0	0.44154	PIK3CA Mt/Wt
ENSCAFG00000005712	3.32113e-08	0.409786	PIK3CA Mt/Wt
ENSCAFG00000005714	0	0.567007	PIK3CA Mt/Wt
ENSCAFG00000005722	0	0.416095	PIK3CA Mt/Wt
ENSCAFG00000005725	0	0.479188	PIK3CA Mt/Wt
ENSCAFG00000005734	1.62843e-09	0.515154	PIK3CA Mt/Wt
ENSCAFG00000005751	2.38777e-09	0.594525	PIK3CA Mt/Wt
ENSCAFG00000005757	3.30767e-08	0.538469	PIK3CA Mt/Wt
ENSCAFG00000005758	0	0.631145	PIK3CA Mt/Wt
ENSCAFG00000005768	1.03749e-07	0.674468	PIK3CA Mt/Wt
ENSCAFG00000005796	0	0.490714	PIK3CA Mt/Wt
ENSCAFG00000005820	0.297075	0.423691	PIK3CA Mt/Wt
ENSCAFG00000005828	0.0174479	0.707163	PIK3CA Mt/Wt
ENSCAFG00000005845	3.30767e-08	0.538469	PIK3CA Mt/Wt
ENSCAFG00000005852	0	0.626586	PIK3CA Mt/Wt
ENSCAFG00000005855	1.18629e-08	0.713274	PIK3CA Mt/Wt
ENSCAFG00000005866	0	0.450545	PIK3CA Mt/Wt
ENSCAFG00000005881	0	0.682036	PIK3CA Mt/Wt
ENSCAFG00000005886	1.44444e-10	0.43328	PIK3CA Mt/Wt
ENSCAFG00000005893	2.80562e-09	0.634773	PIK3CA Mt/Wt
ENSCAFG00000005902	0.160884	0.398215	PIK3CA Mt/Wt
ENSCAFG00000005906	0	0.62742	PIK3CA Mt/Wt
ENSCAFG00000005910	8.63055e-10	0.607639	PIK3CA Mt/Wt
ENSCAFG00000005920	1.62196e-08	0.617207	PIK3CA Mt/Wt
ENSCAFG00000005921	3.30767e-08	0.538469	PIK3CA Mt/Wt
ENSCAFG00000005922	0	0.433501	PIK3CA Mt/Wt
ENSCAFG00000005924	0	0.425687	PIK3CA Mt/Wt
ENSCAFG00000005932	0	0.487699	PIK3CA Mt/Wt
ENSCAFG00000005934	0.268147	0.599363	PIK3CA Mt/Wt
ENSCAFG00000005951	0.141282	0.629775	PIK3CA Mt/Wt
ENSCAFG00000005953	0	0.437377	PIK3CA Mt/Wt
ENSCAFG00000005960	2.61401e-09	0.593864	PIK3CA Mt/Wt
ENSCAFG00000005969	0.341637	0.522733	PIK3CA Mt/Wt
ENSCAFG00000006001	0	0.456459	PIK3CA Mt/Wt
ENSCAFG00000006025	0.0570142	0.81244	PIK3CA Mt/Wt
ENSCAFG00000006027	0	0.581491	PIK3CA Mt/Wt
ENSCAFG00000006033	1.17655e-08	0.562775	PIK3CA Mt/Wt
ENSCAFG00000006054	0.0323787	0.81166	PIK3CA Mt/Wt
ENSCAFG00000006072	6.89951e-10	0.721445	PIK3CA Mt/Wt
ENSCAFG00000006074	0	0.478368	PIK3CA Mt/Wt
ENSCAFG00000006094	3.30767e-08	0.538469	PIK3CA Mt/Wt
ENSCAFG00000006097	0	0.38497	PIK3CA Mt/Wt
ENSCAFG00000006098	0	0.396195	PIK3CA Mt/Wt
ENSCAFG00000006106	0	0.420693	PIK3CA Mt/Wt
ENSCAFG00000006125	0	0.44074	PIK3CA Mt/Wt
ENSCAFG00000006140	0.30481	0.434918	PIK3CA Mt/Wt
ENSCAFG00000006181	2.56112e-07	0.510769	PIK3CA Mt/Wt
ENSCAFG00000006185	3.85573e-10	0.745349	PIK3CA Mt/Wt
ENSCAFG00000006206	0.414262	0.556963	PIK3CA Mt/Wt
ENSCAFG00000006208	0.32139	0.407878	PIK3CA Mt/Wt
ENSCAFG00000006211	0	0.742647	PIK3CA Mt/Wt
ENSCAFG00000006226	3.30767e-08	0.538469	PIK3CA Mt/Wt
ENSCAFG00000006229	0	0.429534	PIK3CA Mt/Wt
ENSCAFG00000006238	3.93285e-06	0.492267	PIK3CA Mt/Wt
ENSCAFG00000006243	0	0.723705	PIK3CA Mt/Wt
ENSCAFG00000006248	0.420098	0.449885	PIK3CA Mt/Wt
ENSCAFG00000006255	0	0.471097	PIK3CA Mt/Wt
ENSCAFG00000006276	0.432977	0.500607	PIK3CA Mt/Wt
ENSCAFG00000006278	0.190707	0.568157	PIK3CA Mt/Wt
ENSCAFG00000006334	6.91742e-09	0.492191	PIK3CA Mt/Wt
ENSCAFG00000006374	0	0.446028	PIK3CA Mt/Wt
ENSCAFG00000006375	1.25614e-07	0.556197	PIK3CA Mt/Wt
ENSCAFG00000006383	0	0.403976	PIK3CA Mt/Wt
ENSCAFG00000006404	0	0.644513	PIK3CA Mt/Wt
ENSCAFG00000006407	1.20436e-05	0.423002	PIK3CA Mt/Wt
ENSCAFG00000006408	0.432733	0.50072	PIK3CA Mt/Wt
ENSCAFG00000006411	0	0.639572	PIK3CA Mt/Wt
ENSCAFG00000006421	0	0.388312	PIK3CA Mt/Wt
ENSCAFG00000006430	9.48317e-10	0.517327	PIK3CA Mt/Wt
ENSCAFG00000006433	3.15272e-07	0.546697	PIK3CA Mt/Wt
ENSCAFG00000006448	2.96162e-09	0.387286	PIK3CA Mt/Wt
ENSCAFG00000006467	0	0.489832	PIK3CA Mt/Wt
ENSCAFG00000006471	2.13066e-07	0.400269	PIK3CA Mt/Wt
ENSCAFG00000006479	1.65602e-09	0.594873	PIK3CA Mt/Wt
ENSCAFG00000006486	0	0.90492	PIK3CA Mt/Wt
ENSCAFG00000006498	0	0.518513	PIK3CA Mt/Wt
ENSCAFG00000006500	0	0.415829	PIK3CA Mt/Wt
ENSCAFG00000006502	0	0.655134	PIK3CA Mt/Wt
ENSCAFG00000006503	0	0.472536	PIK3CA Mt/Wt
ENSCAFG00000006528	0	0.636312	PIK3CA Mt/Wt
ENSCAFG00000006542	0	0.715161	PIK3CA Mt/Wt
ENSCAFG00000006555	5.15099e-09	0.462055	PIK3CA Mt/Wt
ENSCAFG00000006596	4.79186e-19	0.493837	PIK3CA Mt/Wt
ENSCAFG00000006625	0.152777	0.719518	PIK3CA Mt/Wt
ENSCAFG00000006632	1.96869e-06	0.555863	PIK3CA Mt/Wt
ENSCAFG00000006636	0.0175112	0.606398	PIK3CA Mt/Wt
ENSCAFG00000006675	0	0.436525	PIK3CA Mt/Wt
ENSCAFG00000006683	4.00429e-07	0.650892	PIK3CA Mt/Wt
ENSCAFG00000006697	0	0.379271	PIK3CA Mt/Wt
ENSCAFG00000006722	0.155137	0.423219	PIK3CA Mt/Wt
ENSCAFG00000006723	0.314521	0.65033	PIK3CA Mt/Wt
ENSCAFG00000006732	3.01823e-10	0.469097	PIK3CA Mt/Wt
ENSCAFG00000006733	8.10108e-10	0.528353	PIK3CA Mt/Wt
ENSCAFG00000006745	2.08184e-09	0.41629	PIK3CA Mt/Wt
ENSCAFG00000006758	0	0.398037	PIK3CA Mt/Wt
ENSCAFG00000006778	2.39971e-09	0.414885	PIK3CA Mt/Wt
ENSCAFG00000006783	0	0.621649	PIK3CA Mt/Wt
ENSCAFG00000006801	4.71442e-10	0.533781	PIK3CA Mt/Wt
ENSCAFG00000006832	0	0.408665	PIK3CA Mt/Wt
ENSCAFG00000006836	3.30767e-08	0.538469	PIK3CA Mt/Wt
ENSCAFG00000006864	0.240057	0.422099	PIK3CA Mt/Wt
ENSCAFG00000006904	0	0.640911	PIK3CA Mt/Wt
ENSCAFG00000006913	0	0.700876	PIK3CA Mt/Wt
ENSCAFG00000006917	0	0.465367	PIK3CA Mt/Wt
ENSCAFG00000006922	7.2547e-09	0.436197	PIK3CA Mt/Wt
ENSCAFG00000006939	3.30767e-08	0.538469	PIK3CA Mt/Wt
ENSCAFG00000006942	6.15778e-10	0.482342	PIK3CA Mt/Wt
ENSCAFG00000006971	0	0.385915	PIK3CA Mt/Wt
ENSCAFG00000006975	0.263105	0.433664	PIK3CA Mt/Wt
ENSCAFG00000007002	0	0.759252	PIK3CA Mt/Wt
ENSCAFG00000007004	0.33751	0.436187	PIK3CA Mt/Wt
ENSCAFG00000007027	0	0.540607	PIK3CA Mt/Wt
ENSCAFG00000007032	3.30767e-08	0.538469	PIK3CA Mt/Wt
ENSCAFG00000007035	3.16001e-05	0.431108	PIK3CA Mt/Wt
ENSCAFG00000007053	0	0.825347	PIK3CA Mt/Wt
ENSCAFG00000007100	0	0.560045	PIK3CA Mt/Wt
ENSCAFG00000007115	6.09342e-07	0.525108	PIK3CA Mt/Wt
ENSCAFG00000007122	0	0.39145	PIK3CA Mt/Wt
ENSCAFG00000007132	0	0.554051	PIK3CA Mt/Wt
ENSCAFG00000007141	0	0.707086	PIK3CA Mt/Wt
ENSCAFG00000007155	0	0.383351	PIK3CA Mt/Wt
ENSCAFG00000007160	0	0.384489	PIK3CA Mt/Wt
ENSCAFG00000007167	0.0217675	0.548137	PIK3CA Mt/Wt
ENSCAFG00000007175	5.93539e-06	0.715608	PIK3CA Mt/Wt
ENSCAFG00000007199	0	0.573618	PIK3CA Mt/Wt
ENSCAFG00000007221	4.40892e-10	0.377726	PIK3CA Mt/Wt
ENSCAFG00000007241	3.30767e-08	0.538469	PIK3CA Mt/Wt
ENSCAFG00000007249	1.27699e-09	0.785973	PIK3CA Mt/Wt
ENSCAFG00000007250	6.63326e-09	0.468746	PIK3CA Mt/Wt
ENSCAFG00000007251	0	0.588726	PIK3CA Mt/Wt
ENSCAFG00000007277	0.0269655	0.554802	PIK3CA Mt/Wt
ENSCAFG00000007303	0.189799	0.456867	PIK3CA Mt/Wt
ENSCAFG00000007307	0	0.533995	PIK3CA Mt/Wt
ENSCAFG00000007318	3.30767e-08	0.538469	PIK3CA Mt/Wt
ENSCAFG00000007324	3.30767e-08	0.538469	PIK3CA Mt/Wt
ENSCAFG00000007326	0.0083377	0.417847	PIK3CA Mt/Wt
ENSCAFG00000007328	0	0.495963	PIK3CA Mt/Wt
ENSCAFG00000007329	0	0.490022	PIK3CA Mt/Wt
ENSCAFG00000007338	0	0.542455	PIK3CA Mt/Wt
ENSCAFG00000007344	0.288072	0.423915	PIK3CA Mt/Wt
ENSCAFG00000007352	0.407437	0.443116	PIK3CA Mt/Wt
ENSCAFG00000007358	0	0.514352	PIK3CA Mt/Wt
ENSCAFG00000007359	2.42004e-08	0.394784	PIK3CA Mt/Wt
ENSCAFG00000007381	9.42576e-10	0.790479	PIK3CA Mt/Wt
ENSCAFG00000007403	4.98568e-05	0.430751	PIK3CA Mt/Wt
ENSCAFG00000007406	0.239736	0.492924	PIK3CA Mt/Wt
ENSCAFG00000007420	0.182765	0.730328	PIK3CA Mt/Wt
ENSCAFG00000007456	0	0.562371	PIK3CA Mt/Wt
ENSCAFG00000007457	0	0.682811	PIK3CA Mt/Wt
ENSCAFG00000007473	0	0.427757	PIK3CA Mt/Wt
ENSCAFG00000007475	1.07384e-05	0.392213	PIK3CA Mt/Wt
ENSCAFG00000007500	0	0.624985	PIK3CA Mt/Wt
ENSCAFG00000007515	6.66268e-08	0.378616	PIK3CA Mt/Wt
ENSCAFG00000007524	0.209183	0.450555	PIK3CA Mt/Wt
ENSCAFG00000007532	0	0.798602	PIK3CA Mt/Wt
ENSCAFG00000007533	0	0.575801	PIK3CA Mt/Wt
ENSCAFG00000007539	0.158138	0.485608	PIK3CA Mt/Wt
ENSCAFG00000007566	0.275655	0.605622	PIK3CA Mt/Wt
ENSCAFG00000007572	0.337909	0.484255	PIK3CA Mt/Wt
ENSCAFG00000007577	0	0.394938	PIK3CA Mt/Wt
ENSCAFG00000007588	0	0.909847	PIK3CA Mt/Wt
ENSCAFG00000007590	0	0.476401	PIK3CA Mt/Wt
ENSCAFG00000007599	3.30767e-08	0.538469	PIK3CA Mt/Wt
ENSCAFG00000007621	3.17772e-07	0.424707	PIK3CA Mt/Wt
ENSCAFG00000007627	2.44783e-09	0.38377	PIK3CA Mt/Wt
ENSCAFG00000007628	3.30767e-08	0.538469	PIK3CA Mt/Wt
ENSCAFG00000007631	0	0.520645	PIK3CA Mt/Wt
ENSCAFG00000007635	0	0.486089	PIK3CA Mt/Wt
ENSCAFG00000007650	0.288753	0.601492	PIK3CA Mt/Wt
ENSCAFG00000007652	0	0.893914	PIK3CA Mt/Wt
ENSCAFG00000007663	0.0134659	0.377459	PIK3CA Mt/Wt
ENSCAFG00000007689	2.30189e-09	0.654513	PIK3CA Mt/Wt
ENSCAFG00000007696	3.30767e-08	0.538469	PIK3CA Mt/Wt
ENSCAFG00000007702	0	0.571489	PIK3CA Mt/Wt
ENSCAFG00000007720	5.21203e-08	0.520656	PIK3CA Mt/Wt
ENSCAFG00000007726	3.30767e-08	0.538469	PIK3CA Mt/Wt
ENSCAFG00000007743	0	0.437414	PIK3CA Mt/Wt
ENSCAFG00000007746	6.16614e-05	0.556964	PIK3CA Mt/Wt
ENSCAFG00000007758	7.43525e-05	0.8439	PIK3CA Mt/Wt
ENSCAFG00000007760	3.67534e-06	0.528196	PIK3CA Mt/Wt
ENSCAFG00000007780	8.74261e-11	0.435683	PIK3CA Mt/Wt
ENSCAFG00000007784	0	0.631672	PIK3CA Mt/Wt
ENSCAFG00000007785	0.000745378	0.583786	PIK3CA Mt/Wt
ENSCAFG00000007788	1.06332e-07	0.408663	PIK3CA Mt/Wt
ENSCAFG00000007793	0	0.966573	PIK3CA Mt/Wt
ENSCAFG00000007797	0	0.673563	PIK3CA Mt/Wt
ENSCAFG00000007813	1.23647e-10	0.534785	PIK3CA Mt/Wt
ENSCAFG00000007831	0	0.466011	PIK3CA Mt/Wt
ENSCAFG00000007859	6.35686e-09	0.579433	PIK3CA Mt/Wt
ENSCAFG00000007860	0	0.41227	PIK3CA Mt/Wt
ENSCAFG00000007864	3.30767e-08	0.538469	PIK3CA Mt/Wt
ENSCAFG00000007870	1.25296e-06	0.554756	PIK3CA Mt/Wt
ENSCAFG00000007876	0.157744	0.668841	PIK3CA Mt/Wt
ENSCAFG00000007905	3.86301e-09	0.564568	PIK3CA Mt/Wt
ENSCAFG00000007906	0	0.656807	PIK3CA Mt/Wt
ENSCAFG00000007908	3.30767e-08	0.538469	PIK3CA Mt/Wt
ENSCAFG00000007923	0	0.505336	PIK3CA Mt/Wt
ENSCAFG00000007929	0	0.384391	PIK3CA Mt/Wt
ENSCAFG00000007934	0	0.742831	PIK3CA Mt/Wt
ENSCAFG00000007944	3.30767e-08	0.538469	PIK3CA Mt/Wt
ENSCAFG00000007957	1.18036e-09	0.84329	PIK3CA Mt/Wt
ENSCAFG00000007972	0.203966	0.680045	PIK3CA Mt/Wt
ENSCAFG00000007973	0	0.515291	PIK3CA Mt/Wt
ENSCAFG00000007984	1.50907e-08	0.503604	PIK3CA Mt/Wt
ENSCAFG00000007985	8.6176e-10	0.404408	PIK3CA Mt/Wt
ENSCAFG00000008002	3.30767e-08	0.538469	PIK3CA Mt/Wt
ENSCAFG00000008005	0	0.663102	PIK3CA Mt/Wt
ENSCAFG00000008008	3.30767e-08	0.538469	PIK3CA Mt/Wt
ENSCAFG00000008016	0.279211	0.509492	PIK3CA Mt/Wt
ENSCAFG00000008023	3.9014e-08	0.567517	PIK3CA Mt/Wt
ENSCAFG00000008077	0	0.383564	PIK3CA Mt/Wt
ENSCAFG00000008082	0	0.386245	PIK3CA Mt/Wt
ENSCAFG00000008092	0.0298249	0.65993	PIK3CA Mt/Wt
ENSCAFG00000008112	1.7897e-09	0.403793	PIK3CA Mt/Wt
ENSCAFG00000008114	3.30767e-08	0.538469	PIK3CA Mt/Wt
ENSCAFG00000008140	0.00360658	0.911857	PIK3CA Mt/Wt
ENSCAFG00000008159	0	0.382522	PIK3CA Mt/Wt
ENSCAFG00000008199	0	0.445121	PIK3CA Mt/Wt
ENSCAFG00000008205	0	0.45842	PIK3CA Mt/Wt
ENSCAFG00000008210	0	0.610841	PIK3CA Mt/Wt
ENSCAFG00000008221	0	0.705665	PIK3CA Mt/Wt
ENSCAFG00000008237	0	0.467886	PIK3CA Mt/Wt
ENSCAFG00000008256	8.50561e-08	0.38354	PIK3CA Mt/Wt
ENSCAFG00000008265	0.039181	0.45711	PIK3CA Mt/Wt
ENSCAFG00000008270	0.159702	0.689069	PIK3CA Mt/Wt
ENSCAFG00000008273	0	0.42036	PIK3CA Mt/Wt
ENSCAFG00000008306	1.27634e-07	0.524632	PIK3CA Mt/Wt
ENSCAFG00000008314	0	0.390807	PIK3CA Mt/Wt
ENSCAFG00000008315	2.08689e-09	0.552001	PIK3CA Mt/Wt
ENSCAFG00000008317	0	0.521972	PIK3CA Mt/Wt
ENSCAFG00000008318	0.0795149	0.524982	PIK3CA Mt/Wt
ENSCAFG00000008331	0.403031	0.417093	PIK3CA Mt/Wt
ENSCAFG00000008335	3.30767e-08	0.538469	PIK3CA Mt/Wt
ENSCAFG00000008349	0	0.377868	PIK3CA Mt/Wt
ENSCAFG00000008350	0	0.484045	PIK3CA Mt/Wt
ENSCAFG00000008353	0.0102095	0.431563	PIK3CA Mt/Wt
ENSCAFG00000008358	0.140912	0.502664	PIK3CA Mt/Wt
ENSCAFG00000008362	7.06955e-09	0.482704	PIK3CA Mt/Wt
ENSCAFG00000008384	0.196531	0.708481	PIK3CA Mt/Wt
ENSCAFG00000008386	0	0.946952	PIK3CA Mt/Wt
ENSCAFG00000008387	0.331953	0.500714	PIK3CA Mt/Wt
ENSCAFG00000008428	0.426531	0.52313	PIK3CA Mt/Wt
ENSCAFG00000008445	0	0.801782	PIK3CA Mt/Wt
ENSCAFG00000008475	0.226355	0.478615	PIK3CA Mt/Wt
ENSCAFG00000008478	2.17661e-10	0.451351	PIK3CA Mt/Wt
ENSCAFG00000008479	0	0.388335	PIK3CA Mt/Wt
ENSCAFG00000008523	0.217738	0.58032	PIK3CA Mt/Wt
ENSCAFG00000008551	3.30767e-08	0.538469	PIK3CA Mt/Wt
ENSCAFG00000008557	0.02764	0.402682	PIK3CA Mt/Wt
ENSCAFG00000008561	0	0.62151	PIK3CA Mt/Wt
ENSCAFG00000008584	0.20692	0.457974	PIK3CA Mt/Wt
ENSCAFG00000008593	0.353968	0.479321	PIK3CA Mt/Wt
ENSCAFG00000008600	0	0.50614	PIK3CA Mt/Wt
ENSCAFG00000008612	0	0.604227	PIK3CA Mt/Wt
ENSCAFG00000008634	0	0.784401	PIK3CA Mt/Wt
ENSCAFG00000008647	1.88198e-10	0.876674	PIK3CA Mt/Wt
ENSCAFG00000008650	1.55277e-05	0.547674	PIK3CA Mt/Wt
ENSCAFG00000008652	0.270716	0.475152	PIK3CA Mt/Wt
ENSCAFG00000008660	0.280819	0.598303	PIK3CA Mt/Wt
ENSCAFG00000008668	0.38733	0.407805	PIK3CA Mt/Wt
ENSCAFG00000008677	6.96515e-09	0.583171	PIK3CA Mt/Wt
ENSCAFG00000008705	3.30767e-08	0.538469	PIK3CA Mt/Wt
ENSCAFG00000008719	3.90724e-10	0.574983	PIK3CA Mt/Wt
ENSCAFG00000008723	2.90955e-09	0.420299	PIK3CA Mt/Wt
ENSCAFG00000008726	0	0.479206	PIK3CA Mt/Wt
ENSCAFG00000008732	0.348474	0.483149	PIK3CA Mt/Wt
ENSCAFG00000008749	0	0.613901	PIK3CA Mt/Wt
ENSCAFG00000008757	0	0.644489	PIK3CA Mt/Wt
ENSCAFG00000008761	0.00227435	0.592238	PIK3CA Mt/Wt
ENSCAFG00000008790	0.108089	0.805708	PIK3CA Mt/Wt
ENSCAFG00000008810	0	0.660387	PIK3CA Mt/Wt
ENSCAFG00000008811	0	0.713119	PIK3CA Mt/Wt
ENSCAFG00000008812	0.142201	0.573681	PIK3CA Mt/Wt
ENSCAFG00000008827	0	0.505509	PIK3CA Mt/Wt
ENSCAFG00000008828	0	0.995014	PIK3CA Mt/Wt
ENSCAFG00000008832	2.82601e-05	0.438787	PIK3CA Mt/Wt
ENSCAFG00000008835	0	0.507201	PIK3CA Mt/Wt
ENSCAFG00000008842	3.30767e-08	0.538469	PIK3CA Mt/Wt
ENSCAFG00000008851	0.0550721	0.765337	PIK3CA Mt/Wt
ENSCAFG00000008863	3.1904e-05	0.53782	PIK3CA Mt/Wt
ENSCAFG00000008866	0	0.434309	PIK3CA Mt/Wt
ENSCAFG00000008880	0.136568	0.68206	PIK3CA Mt/Wt
ENSCAFG00000008884	0	0.422157	PIK3CA Mt/Wt
ENSCAFG00000008888	3.30767e-08	0.538469	PIK3CA Mt/Wt
ENSCAFG00000008901	0	0.638781	PIK3CA Mt/Wt
ENSCAFG00000008916	4.00589e-09	0.882606	PIK3CA Mt/Wt
ENSCAFG00000008917	0.0679069	0.784794	PIK3CA Mt/Wt
ENSCAFG00000008918	0	0.577572	PIK3CA Mt/Wt
ENSCAFG00000008940	0	0.798715	PIK3CA Mt/Wt
ENSCAFG00000008945	0	0.861636	PIK3CA Mt/Wt
ENSCAFG00000008954	3.30767e-08	0.538469	PIK3CA Mt/Wt
ENSCAFG00000008956	1.28159e-09	0.701703	PIK3CA Mt/Wt
ENSCAFG00000008973	3.30767e-08	0.538469	PIK3CA Mt/Wt
ENSCAFG00000008992	0.226277	0.526186	PIK3CA Mt/Wt
ENSCAFG00000008995	0	0.50919	PIK3CA Mt/Wt
ENSCAFG00000009000	9.42676e-07	0.484864	PIK3CA Mt/Wt
ENSCAFG00000009024	1.01495e-08	0.454635	PIK3CA Mt/Wt
ENSCAFG00000009032	4.20665e-08	0.491697	PIK3CA Mt/Wt
ENSCAFG00000009034	1.37893e-10	0.441294	PIK3CA Mt/Wt
ENSCAFG00000009037	3.30767e-08	0.538469	PIK3CA Mt/Wt
ENSCAFG00000009038	3.30767e-08	0.538469	PIK3CA Mt/Wt
ENSCAFG00000009041	0.230981	0.634391	PIK3CA Mt/Wt
ENSCAFG00000009045	1.3022e-08	0.411235	PIK3CA Mt/Wt
ENSCAFG00000009071	0	0.47865	PIK3CA Mt/Wt
ENSCAFG00000009084	0	0.390945	PIK3CA Mt/Wt
ENSCAFG00000009093	6.68496e-07	0.528214	PIK3CA Mt/Wt
ENSCAFG00000009095	4.39318e-09	0.742677	PIK3CA Mt/Wt
ENSCAFG00000009097	0	0.463598	PIK3CA Mt/Wt
ENSCAFG00000009099	2.30835e-10	0.989052	PIK3CA Mt/Wt
ENSCAFG00000009109	0	0.666364	PIK3CA Mt/Wt
ENSCAFG00000009113	3.95637e-09	0.493608	PIK3CA Mt/Wt
ENSCAFG00000009117	0.0288275	0.412692	PIK3CA Mt/Wt
ENSCAFG00000009149	7.29136e-08	0.404577	PIK3CA Mt/Wt
ENSCAFG00000009159	0	0.589006	PIK3CA Mt/Wt
ENSCAFG00000009164	0	0.992896	PIK3CA Mt/Wt
ENSCAFG00000009175	1.25919e-08	0.520525	PIK3CA Mt/Wt
ENSCAFG00000009178	5.22563e-09	0.687593	PIK3CA Mt/Wt
ENSCAFG00000009186	0	0.460629	PIK3CA Mt/Wt
ENSCAFG00000009222	0	0.730609	PIK3CA Mt/Wt
ENSCAFG00000009223	1.62473e-06	0.410563	PIK3CA Mt/Wt
ENSCAFG00000009233	0.0594204	0.914375	PIK3CA Mt/Wt
ENSCAFG00000009235	0	0.876503	PIK3CA Mt/Wt
ENSCAFG00000009236	5.36156e-11	0.731164	PIK3CA Mt/Wt
ENSCAFG00000009238	0	0.424493	PIK3CA Mt/Wt
ENSCAFG00000009239	3.30767e-08	0.538469	PIK3CA Mt/Wt
ENSCAFG00000009245	1.4599e-09	0.54559	PIK3CA Mt/Wt
ENSCAFG00000009257	0.143203	0.688761	PIK3CA Mt/Wt
ENSCAFG00000009264	0.161632	0.534494	PIK3CA Mt/Wt
ENSCAFG00000009267	0	0.417716	PIK3CA Mt/Wt
ENSCAFG00000009273	0	0.379469	PIK3CA Mt/Wt
ENSCAFG00000009303	0.417362	0.51203	PIK3CA Mt/Wt
ENSCAFG00000009307	2.83043e-08	0.416284	PIK3CA Mt/Wt
ENSCAFG00000009308	8.47317e-10	0.440697	PIK3CA Mt/Wt
ENSCAFG00000009330	0.0217667	0.746905	PIK3CA Mt/Wt
ENSCAFG00000009337	0	0.719517	PIK3CA Mt/Wt
ENSCAFG00000009361	0	0.663914	PIK3CA Mt/Wt
ENSCAFG00000009365	0	0.526411	PIK3CA Mt/Wt
ENSCAFG00000009370	0	0.424475	PIK3CA Mt/Wt
ENSCAFG00000009376	3.30767e-08	0.538469	PIK3CA Mt/Wt
ENSCAFG00000009377	0.185849	0.66704	PIK3CA Mt/Wt
ENSCAFG00000009380	0	0.470173	PIK3CA Mt/Wt
ENSCAFG00000009383	0	0.489276	PIK3CA Mt/Wt
ENSCAFG00000009385	0	0.728726	PIK3CA Mt/Wt
ENSCAFG00000009395	0	0.546043	PIK3CA Mt/Wt
ENSCAFG00000009421	6.53547e-09	0.47539	PIK3CA Mt/Wt
ENSCAFG00000009441	7.2709e-07	0.68694	PIK3CA Mt/Wt
ENSCAFG00000009443	6.17944e-08	0.393399	PIK3CA Mt/Wt
ENSCAFG00000009445	0	0.568229	PIK3CA Mt/Wt
ENSCAFG00000009450	1.53416e-07	0.712574	PIK3CA Mt/Wt
ENSCAFG00000009463	0	0.493939	PIK3CA Mt/Wt
ENSCAFG00000009464	1.13712e-07	0.394812	PIK3CA Mt/Wt
ENSCAFG00000009492	0	0.377618	PIK3CA Mt/Wt
ENSCAFG00000009493	0.33401	0.417188	PIK3CA Mt/Wt
ENSCAFG00000009503	0	0.763279	PIK3CA Mt/Wt
ENSCAFG00000009531	0	0.418777	PIK3CA Mt/Wt
ENSCAFG00000009579	0	0.398046	PIK3CA Mt/Wt
ENSCAFG00000009596	0.01688	0.793155	PIK3CA Mt/Wt
ENSCAFG00000009605	0	0.586706	PIK3CA Mt/Wt
ENSCAFG00000009615	0.314201	0.554056	PIK3CA Mt/Wt
ENSCAFG00000009616	0.13827	0.759495	PIK3CA Mt/Wt
ENSCAFG00000009617	0.473461	0.478373	PIK3CA Mt/Wt
ENSCAFG00000009629	2.38345e-08	0.475327	PIK3CA Mt/Wt
ENSCAFG00000009647	0	0.414467	PIK3CA Mt/Wt
ENSCAFG00000009657	0	0.970503	PIK3CA Mt/Wt
ENSCAFG00000009658	5.72627e-09	0.492544	PIK3CA Mt/Wt
ENSCAFG00000009680	0	0.395006	PIK3CA Mt/Wt
ENSCAFG00000009689	2.41601e-06	0.481697	PIK3CA Mt/Wt
ENSCAFG00000009696	0	0.70177	PIK3CA Mt/Wt
ENSCAFG00000009702	1.17639e-07	0.405819	PIK3CA Mt/Wt
ENSCAFG00000009722	0	0.455365	PIK3CA Mt/Wt
ENSCAFG00000009749	3.30767e-08	0.538469	PIK3CA Mt/Wt
ENSCAFG00000009756	0	0.4167	PIK3CA Mt/Wt
ENSCAFG00000009759	1.65613e-10	0.454226	PIK3CA Mt/Wt
ENSCAFG00000009771	0.288408	0.566171	PIK3CA Mt/Wt
ENSCAFG00000009786	0	0.629269	PIK3CA Mt/Wt
ENSCAFG00000009787	1.82035e-08	0.663684	PIK3CA Mt/Wt
ENSCAFG00000009795	0.182357	0.493643	PIK3CA Mt/Wt
ENSCAFG00000009800	0.428174	0.518214	PIK3CA Mt/Wt
ENSCAFG00000009805	1.22569e-09	0.648344	PIK3CA Mt/Wt
ENSCAFG00000009818	0	0.778429	PIK3CA Mt/Wt
ENSCAFG00000009819	0	0.632937	PIK3CA Mt/Wt
ENSCAFG00000009824	0	0.673347	PIK3CA Mt/Wt
ENSCAFG00000009839	0	0.449635	PIK3CA Mt/Wt
ENSCAFG00000009845	0	0.410767	PIK3CA Mt/Wt
ENSCAFG00000009858	0.347635	0.452296	PIK3CA Mt/Wt
ENSCAFG00000009881	0	0.5869	PIK3CA Mt/Wt
ENSCAFG00000009900	0	0.531752	PIK3CA Mt/Wt
ENSCAFG00000009904	7.32525e-10	0.567215	PIK3CA Mt/Wt
ENSCAFG00000009905	0	0.955442	PIK3CA Mt/Wt
ENSCAFG00000009913	6.34309e-11	0.437207	PIK3CA Mt/Wt
ENSCAFG00000009924	0.0821698	0.815059	PIK3CA Mt/Wt
ENSCAFG00000009933	0.0488939	0.576997	PIK3CA Mt/Wt
ENSCAFG00000009934	0	0.518152	PIK3CA Mt/Wt
ENSCAFG00000009941	3.30767e-08	0.538469	PIK3CA Mt/Wt
ENSCAFG00000009943	0.27456	0.571353	PIK3CA Mt/Wt
ENSCAFG00000009957	1.33281e-09	0.445139	PIK3CA Mt/Wt
ENSCAFG00000009986	0.372811	0.565498	PIK3CA Mt/Wt
ENSCAFG00000009993	2.99287e-09	0.706725	PIK3CA Mt/Wt
ENSCAFG00000009994	0.089738	0.650614	PIK3CA Mt/Wt
ENSCAFG00000010019	0	0.512406	PIK3CA Mt/Wt
ENSCAFG00000010033	3.30767e-08	0.538469	PIK3CA Mt/Wt
ENSCAFG00000010044	0	0.552946	PIK3CA Mt/Wt
ENSCAFG00000010048	3.30767e-08	0.538469	PIK3CA Mt/Wt
ENSCAFG00000010051	0	0.648029	PIK3CA Mt/Wt
ENSCAFG00000010052	0	0.792273	PIK3CA Mt/Wt
ENSCAFG00000010058	0	0.760498	PIK3CA Mt/Wt
ENSCAFG00000010101	0	0.491009	PIK3CA Mt/Wt
ENSCAFG00000010103	3.30767e-08	0.538469	PIK3CA Mt/Wt
ENSCAFG00000010104	0	0.504255	PIK3CA Mt/Wt
ENSCAFG00000010135	0	0.530431	PIK3CA Mt/Wt
ENSCAFG00000010164	0	0.521458	PIK3CA Mt/Wt
ENSCAFG00000010171	1.57415e-09	0.499708	PIK3CA Mt/Wt
ENSCAFG00000010176	5.82987e-06	0.431223	PIK3CA Mt/Wt
ENSCAFG00000010195	0	0.377745	PIK3CA Mt/Wt
ENSCAFG00000010197	0.146801	0.70543	PIK3CA Mt/Wt
ENSCAFG00000010219	0	0.405082	PIK3CA Mt/Wt
ENSCAFG00000010225	0	0.470779	PIK3CA Mt/Wt
ENSCAFG00000010231	0	0.609497	PIK3CA Mt/Wt
ENSCAFG00000010244	0.422278	0.476333	PIK3CA Mt/Wt
ENSCAFG00000010245	1.4167e-08	0.400736	PIK3CA Mt/Wt
ENSCAFG00000010258	1.84925e-09	0.584345	PIK3CA Mt/Wt
ENSCAFG00000010269	0.00588378	0.540848	PIK3CA Mt/Wt
ENSCAFG00000010281	3.3655e-08	0.417676	PIK3CA Mt/Wt
ENSCAFG00000010288	0	0.507633	PIK3CA Mt/Wt
ENSCAFG00000010289	0.236115	0.61647	PIK3CA Mt/Wt
ENSCAFG00000010301	3.30767e-08	0.538469	PIK3CA Mt/Wt
ENSCAFG00000010328	0	0.852092	PIK3CA Mt/Wt
ENSCAFG00000010329	4.19871e-07	0.428114	PIK3CA Mt/Wt
ENSCAFG00000010333	0.0832587	0.810687	PIK3CA Mt/Wt
ENSCAFG00000010337	3.30767e-08	0.538469	PIK3CA Mt/Wt
ENSCAFG00000010338	1.69434e-08	0.56859	PIK3CA Mt/Wt
ENSCAFG00000010340	0.00469993	0.71086	PIK3CA Mt/Wt
ENSCAFG00000010343	4.35222e-10	0.522314	PIK3CA Mt/Wt
ENSCAFG00000010348	2.61985e-09	0.612775	PIK3CA Mt/Wt
ENSCAFG00000010351	3.30767e-08	0.538469	PIK3CA Mt/Wt
ENSCAFG00000010355	0.185921	0.748925	PIK3CA Mt/Wt
ENSCAFG00000010365	0.144875	0.672128	PIK3CA Mt/Wt
ENSCAFG00000010374	2.28872e-09	0.603769	PIK3CA Mt/Wt
ENSCAFG00000010375	2.73333e-09	0.841954	PIK3CA Mt/Wt
ENSCAFG00000010378	0	0.689349	PIK3CA Mt/Wt
ENSCAFG00000010408	0	0.533355	PIK3CA Mt/Wt
ENSCAFG00000010420	4.71439e-11	0.727744	PIK3CA Mt/Wt
ENSCAFG00000010434	0	0.716397	PIK3CA Mt/Wt
ENSCAFG00000010435	0	0.603807	PIK3CA Mt/Wt
ENSCAFG00000010438	0.313108	0.400494	PIK3CA Mt/Wt
ENSCAFG00000010448	3.89969e-10	0.476357	PIK3CA Mt/Wt
ENSCAFG00000010461	3.30767e-08	0.538469	PIK3CA Mt/Wt
ENSCAFG00000010473	0	0.722415	PIK3CA Mt/Wt
ENSCAFG00000010474	0	0.533761	PIK3CA Mt/Wt
ENSCAFG00000010475	0	0.70547	PIK3CA Mt/Wt
ENSCAFG00000010477	0	0.603015	PIK3CA Mt/Wt
ENSCAFG00000010486	0	0.538752	PIK3CA Mt/Wt
ENSCAFG00000010491	0	0.531567	PIK3CA Mt/Wt
ENSCAFG00000010497	0.143438	0.381242	PIK3CA Mt/Wt
ENSCAFG00000010502	3.30767e-08	0.538469	PIK3CA Mt/Wt
ENSCAFG00000010505	0	0.869671	PIK3CA Mt/Wt
ENSCAFG00000010546	0	0.691537	PIK3CA Mt/Wt
ENSCAFG00000010574	0	0.898294	PIK3CA Mt/Wt
ENSCAFG00000010581	1.69308e-08	0.457944	PIK3CA Mt/Wt
ENSCAFG00000010585	3.30767e-08	0.538469	PIK3CA Mt/Wt
ENSCAFG00000010589	0	0.593283	PIK3CA Mt/Wt
ENSCAFG00000010592	0.364512	0.399974	PIK3CA Mt/Wt
ENSCAFG00000010596	7.95169e-08	0.381543	PIK3CA Mt/Wt
ENSCAFG00000010602	0.00665702	0.46878	PIK3CA Mt/Wt
ENSCAFG00000010604	0	0.524948	PIK3CA Mt/Wt
ENSCAFG00000010606	0	0.497848	PIK3CA Mt/Wt
ENSCAFG00000010621	0	0.436231	PIK3CA Mt/Wt
ENSCAFG00000010624	3.30767e-08	0.538469	PIK3CA Mt/Wt
ENSCAFG00000010627	0	0.409295	PIK3CA Mt/Wt
ENSCAFG00000010630	0	0.456881	PIK3CA Mt/Wt
ENSCAFG00000010649	0	0.85891	PIK3CA Mt/Wt
ENSCAFG00000010657	0	0.419847	PIK3CA Mt/Wt
ENSCAFG00000010661	0	0.546649	PIK3CA Mt/Wt
ENSCAFG00000010665	6.42834e-09	0.486633	PIK3CA Mt/Wt
ENSCAFG00000010675	0.302832	0.591583	PIK3CA Mt/Wt
ENSCAFG00000010678	0	0.53176	PIK3CA Mt/Wt
ENSCAFG00000010697	5.06381e-08	0.398056	PIK3CA Mt/Wt
ENSCAFG00000010703	0	0.577591	PIK3CA Mt/Wt
ENSCAFG00000010721	0	0.745884	PIK3CA Mt/Wt
ENSCAFG00000010725	0.261169	0.578033	PIK3CA Mt/Wt
ENSCAFG00000010734	0.278157	0.577186	PIK3CA Mt/Wt
ENSCAFG00000010755	0	0.385544	PIK3CA Mt/Wt
ENSCAFG00000010757	8.49799e-09	0.66854	PIK3CA Mt/Wt
ENSCAFG00000010758	0.144458	0.450316	PIK3CA Mt/Wt
ENSCAFG00000010783	0.43653	0.437307	PIK3CA Mt/Wt
ENSCAFG00000010794	1.61552e-08	0.76297	PIK3CA Mt/Wt
ENSCAFG00000010810	1.35095e-09	0.481487	PIK3CA Mt/Wt
ENSCAFG00000010812	0.235339	0.588912	PIK3CA Mt/Wt
ENSCAFG00000010826	1.03839e-08	0.392357	PIK3CA Mt/Wt
ENSCAFG00000010828	0	0.857047	PIK3CA Mt/Wt
ENSCAFG00000010846	0	0.497551	PIK3CA Mt/Wt
ENSCAFG00000010866	0.145306	0.502372	PIK3CA Mt/Wt
ENSCAFG00000010870	0	0.525931	PIK3CA Mt/Wt
ENSCAFG00000010876	1.68755e-10	0.743066	PIK3CA Mt/Wt
ENSCAFG00000010877	0	0.414535	PIK3CA Mt/Wt
ENSCAFG00000010883	9.35093e-09	0.615781	PIK3CA Mt/Wt
ENSCAFG00000010913	0	0.505297	PIK3CA Mt/Wt
ENSCAFG00000010914	0	0.501371	PIK3CA Mt/Wt
ENSCAFG00000010916	5.68312e-05	0.423551	PIK3CA Mt/Wt
ENSCAFG00000010920	0	0.561414	PIK3CA Mt/Wt
ENSCAFG00000010935	0	0.404247	PIK3CA Mt/Wt
ENSCAFG00000010942	2.9062e-08	0.402038	PIK3CA Mt/Wt
ENSCAFG00000010949	0	0.893404	PIK3CA Mt/Wt
ENSCAFG00000010972	0	0.596507	PIK3CA Mt/Wt
ENSCAFG00000010995	0	0.654124	PIK3CA Mt/Wt
ENSCAFG00000011023	3.30767e-08	0.538469	PIK3CA Mt/Wt
ENSCAFG00000011029	0	0.377859	PIK3CA Mt/Wt
ENSCAFG00000011034	0.0116811	0.89693	PIK3CA Mt/Wt
ENSCAFG00000011039	1.05834e-07	0.518695	PIK3CA Mt/Wt
ENSCAFG00000011041	0.477258	0.487821	PIK3CA Mt/Wt
ENSCAFG00000011067	0.0220853	0.836066	PIK3CA Mt/Wt
ENSCAFG00000011096	0.297358	0.588434	PIK3CA Mt/Wt
ENSCAFG00000011134	1.07121e-06	0.690144	PIK3CA Mt/Wt
ENSCAFG00000011167	0.301556	0.463571	PIK3CA Mt/Wt
ENSCAFG00000011170	0.10737	0.58718	PIK3CA Mt/Wt
ENSCAFG00000011171	2.26806e-09	0.471067	PIK3CA Mt/Wt
ENSCAFG00000011179	0	0.663918	PIK3CA Mt/Wt
ENSCAFG00000011181	0	0.672365	PIK3CA Mt/Wt
ENSCAFG00000011186	0	0.445272	PIK3CA Mt/Wt
ENSCAFG00000011197	6.95803e-08	0.672146	PIK3CA Mt/Wt
ENSCAFG00000011204	0	0.403444	PIK3CA Mt/Wt
ENSCAFG00000011209	0	0.885694	PIK3CA Mt/Wt
ENSCAFG00000011246	0	0.49723	PIK3CA Mt/Wt
ENSCAFG00000011268	2.84858e-06	0.542905	PIK3CA Mt/Wt
ENSCAFG00000011271	0.434044	0.443044	PIK3CA Mt/Wt
ENSCAFG00000011275	0.0705505	0.599166	PIK3CA Mt/Wt
ENSCAFG00000011279	0.283725	0.600973	PIK3CA Mt/Wt
ENSCAFG00000011312	3.30767e-08	0.538469	PIK3CA Mt/Wt
ENSCAFG00000011318	0.167511	0.611164	PIK3CA Mt/Wt
ENSCAFG00000011322	0	0.563818	PIK3CA Mt/Wt
ENSCAFG00000011344	0	0.648568	PIK3CA Mt/Wt
ENSCAFG00000011346	0.215035	0.383082	PIK3CA Mt/Wt
ENSCAFG00000011347	0.327939	0.396415	PIK3CA Mt/Wt
ENSCAFG00000011349	0	0.576657	PIK3CA Mt/Wt
ENSCAFG00000011354	0.0199067	0.809363	PIK3CA Mt/Wt
ENSCAFG00000011358	0	0.417937	PIK3CA Mt/Wt
ENSCAFG00000011368	0	0.551308	PIK3CA Mt/Wt
ENSCAFG00000011383	0.0187142	0.575666	PIK3CA Mt/Wt
ENSCAFG00000011388	1.74478e-08	0.508368	PIK3CA Mt/Wt
ENSCAFG00000011389	0	0.862713	PIK3CA Mt/Wt
ENSCAFG00000011394	0	0.626188	PIK3CA Mt/Wt
ENSCAFG00000011398	5.28112e-07	0.537684	PIK3CA Mt/Wt
ENSCAFG00000011401	5.9899e-09	0.452926	PIK3CA Mt/Wt
ENSCAFG00000011405	0	0.50927	PIK3CA Mt/Wt
ENSCAFG00000011408	0.416687	0.4461	PIK3CA Mt/Wt
ENSCAFG00000011422	0	0.545756	PIK3CA Mt/Wt
ENSCAFG00000011432	0	0.681301	PIK3CA Mt/Wt
ENSCAFG00000011459	0.0199689	0.896904	PIK3CA Mt/Wt
ENSCAFG00000011495	0	0.531698	PIK3CA Mt/Wt
ENSCAFG00000011499	0	0.551859	PIK3CA Mt/Wt
ENSCAFG00000011507	5.81869e-08	0.384757	PIK3CA Mt/Wt
ENSCAFG00000011518	0.351245	0.523331	PIK3CA Mt/Wt
ENSCAFG00000011520	8.24457e-09	0.418842	PIK3CA Mt/Wt
ENSCAFG00000011523	0	0.778123	PIK3CA Mt/Wt
ENSCAFG00000011524	0	0.615413	PIK3CA Mt/Wt
ENSCAFG00000011525	0	0.76336	PIK3CA Mt/Wt
ENSCAFG00000011533	0	0.693448	PIK3CA Mt/Wt
ENSCAFG00000011537	0	0.378368	PIK3CA Mt/Wt
ENSCAFG00000011570	0	0.37816	PIK3CA Mt/Wt
ENSCAFG00000011572	0	0.907874	PIK3CA Mt/Wt
ENSCAFG00000011576	0.121995	0.590651	PIK3CA Mt/Wt
ENSCAFG00000011592	2.20385e-05	0.456162	PIK3CA Mt/Wt
ENSCAFG00000011594	0.345394	0.46049	PIK3CA Mt/Wt
ENSCAFG00000011602	3.30767e-08	0.538469	PIK3CA Mt/Wt
ENSCAFG00000011628	0	0.481854	PIK3CA Mt/Wt
ENSCAFG00000011629	0	0.746743	PIK3CA Mt/Wt
ENSCAFG00000011635	9.47645e-10	0.784877	PIK3CA Mt/Wt
ENSCAFG00000011637	0.0646375	0.440068	PIK3CA Mt/Wt
ENSCAFG00000011663	0	0.597484	PIK3CA Mt/Wt
ENSCAFG00000011665	0	0.792709	PIK3CA Mt/Wt
ENSCAFG00000011668	0.180732	0.569782	PIK3CA Mt/Wt
ENSCAFG00000011705	0.135793	0.69683	PIK3CA Mt/Wt
ENSCAFG00000011725	0	0.723474	PIK3CA Mt/Wt
ENSCAFG00000011728	7.40247e-07	0.464312	PIK3CA Mt/Wt
ENSCAFG00000011736	0	0.728006	PIK3CA Mt/Wt
ENSCAFG00000011746	1.94826e-09	0.733926	PIK3CA Mt/Wt
ENSCAFG00000011756	4.12695e-08	0.391471	PIK3CA Mt/Wt
ENSCAFG00000011757	0	0.451282	PIK3CA Mt/Wt
ENSCAFG00000011777	0	0.678538	PIK3CA Mt/Wt
ENSCAFG00000011781	0	0.439064	PIK3CA Mt/Wt
ENSCAFG00000011783	3.30767e-08	0.538469	PIK3CA Mt/Wt
ENSCAFG00000011813	0.130434	0.764377	PIK3CA Mt/Wt
ENSCAFG00000011814	0	0.667047	PIK3CA Mt/Wt
ENSCAFG00000011815	3.30767e-08	0.538469	PIK3CA Mt/Wt
ENSCAFG00000011817	0	0.775982	PIK3CA Mt/Wt
ENSCAFG00000011827	0	0.581078	PIK3CA Mt/Wt
ENSCAFG00000011843	0	0.379363	PIK3CA Mt/Wt
ENSCAFG00000011851	0	0.692877	PIK3CA Mt/Wt
ENSCAFG00000011853	0	0.425159	PIK3CA Mt/Wt
ENSCAFG00000011856	0.31275	0.431863	PIK3CA Mt/Wt
ENSCAFG00000011868	2.55537e-08	0.544771	PIK3CA Mt/Wt
ENSCAFG00000011887	3.30767e-08	0.538469	PIK3CA Mt/Wt
ENSCAFG00000011913	0	0.781422	PIK3CA Mt/Wt
ENSCAFG00000011914	4.38974e-08	0.385702	PIK3CA Mt/Wt
ENSCAFG00000011916	0	0.633723	PIK3CA Mt/Wt
ENSCAFG00000011945	0.114607	0.713461	PIK3CA Mt/Wt
ENSCAFG00000011957	0.00151601	0.587846	PIK3CA Mt/Wt
ENSCAFG00000011975	0	0.871615	PIK3CA Mt/Wt
ENSCAFG00000011992	4.24023e-08	0.397509	PIK3CA Mt/Wt
ENSCAFG00000011995	0	0.698783	PIK3CA Mt/Wt
ENSCAFG00000011997	0.200675	0.48371	PIK3CA Mt/Wt
ENSCAFG00000012001	2.52278e-10	0.673772	PIK3CA Mt/Wt
ENSCAFG00000012012	0	0.412818	PIK3CA Mt/Wt
ENSCAFG00000012017	0	0.892609	PIK3CA Mt/Wt
ENSCAFG00000012030	3.30767e-08	0.538469	PIK3CA Mt/Wt
ENSCAFG00000012034	0.35289	0.457797	PIK3CA Mt/Wt
ENSCAFG00000012052	1.42623e-08	0.422234	PIK3CA Mt/Wt
ENSCAFG00000012075	0.403205	0.46164	PIK3CA Mt/Wt
ENSCAFG00000012082	0	0.574051	PIK3CA Mt/Wt
ENSCAFG00000012093	0	0.561538	PIK3CA Mt/Wt
ENSCAFG00000012099	0	0.788234	PIK3CA Mt/Wt
ENSCAFG00000012104	5.42155e-07	0.583409	PIK3CA Mt/Wt
ENSCAFG00000012105	0	0.490032	PIK3CA Mt/Wt
ENSCAFG00000012107	4.87752e-07	0.672457	PIK3CA Mt/Wt
ENSCAFG00000012110	4.99172e-10	0.608654	PIK3CA Mt/Wt
ENSCAFG00000012114	0	0.46931	PIK3CA Mt/Wt
ENSCAFG00000012120	0	0.401184	PIK3CA Mt/Wt
ENSCAFG00000012125	1.20876e-07	0.691284	PIK3CA Mt/Wt
ENSCAFG00000012149	0	0.49845	PIK3CA Mt/Wt
ENSCAFG00000012164	0	0.388151	PIK3CA Mt/Wt
ENSCAFG00000012175	0	0.494945	PIK3CA Mt/Wt
ENSCAFG00000012177	3.30767e-08	0.538469	PIK3CA Mt/Wt
ENSCAFG00000012184	0.288958	0.425301	PIK3CA Mt/Wt
ENSCAFG00000012196	0.208107	0.459627	PIK3CA Mt/Wt
ENSCAFG00000012198	0	0.611956	PIK3CA Mt/Wt
ENSCAFG00000012213	0.194897	0.592406	PIK3CA Mt/Wt
ENSCAFG00000012222	1.3713e-07	0.556551	PIK3CA Mt/Wt
ENSCAFG00000012233	0.050676	0.873759	PIK3CA Mt/Wt
ENSCAFG00000012238	3.22882e-06	0.523952	PIK3CA Mt/Wt
ENSCAFG00000012254	0	0.510837	PIK3CA Mt/Wt
ENSCAFG00000012269	0	0.453096	PIK3CA Mt/Wt
ENSCAFG00000012290	0	0.665918	PIK3CA Mt/Wt
ENSCAFG00000012294	0	0.572739	PIK3CA Mt/Wt
ENSCAFG00000012302	0	0.670876	PIK3CA Mt/Wt
ENSCAFG00000012315	0.219528	0.531706	PIK3CA Mt/Wt
ENSCAFG00000012317	2.15031e-06	0.502668	PIK3CA Mt/Wt
ENSCAFG00000012336	3.30767e-08	0.538469	PIK3CA Mt/Wt
ENSCAFG00000012340	0	0.627527	PIK3CA Mt/Wt
ENSCAFG00000012343	0.37562	0.442917	PIK3CA Mt/Wt
ENSCAFG00000012352	0.445816	0.521178	PIK3CA Mt/Wt
ENSCAFG00000012353	2.42256e-08	0.690942	PIK3CA Mt/Wt
ENSCAFG00000012372	1.71038e-05	0.384337	PIK3CA Mt/Wt
ENSCAFG00000012387	0	0.674165	PIK3CA Mt/Wt
ENSCAFG00000012393	3.30767e-08	0.538469	PIK3CA Mt/Wt
ENSCAFG00000012403	6.21083e-10	0.531778	PIK3CA Mt/Wt
ENSCAFG00000012408	0	0.830452	PIK3CA Mt/Wt
ENSCAFG00000012422	0	0.518239	PIK3CA Mt/Wt
ENSCAFG00000012424	0	0.441189	PIK3CA Mt/Wt
ENSCAFG00000012428	6.77001e-10	0.688976	PIK3CA Mt/Wt
ENSCAFG00000012449	1.59781e-09	0.517125	PIK3CA Mt/Wt
ENSCAFG00000012452	0.168853	0.778187	PIK3CA Mt/Wt
ENSCAFG00000012460	2.21222e-15	0.813277	PIK3CA Mt/Wt
ENSCAFG00000012466	0	0.936615	PIK3CA Mt/Wt
ENSCAFG00000012468	1.39428e-10	0.726682	PIK3CA Mt/Wt
ENSCAFG00000012475	2.31139e-08	0.471756	PIK3CA Mt/Wt
ENSCAFG00000012482	0.157783	0.533996	PIK3CA Mt/Wt
ENSCAFG00000012490	1.60474e-08	0.682529	PIK3CA Mt/Wt
ENSCAFG00000012497	8.46153e-06	0.389814	PIK3CA Mt/Wt
ENSCAFG00000012509	0	0.710734	PIK3CA Mt/Wt
ENSCAFG00000012514	0.246816	0.626385	PIK3CA Mt/Wt
ENSCAFG00000012525	0	0.517077	PIK3CA Mt/Wt
ENSCAFG00000012533	2.046e-09	0.610243	PIK3CA Mt/Wt
ENSCAFG00000012545	0	0.425009	PIK3CA Mt/Wt
ENSCAFG00000012561	0	0.523831	PIK3CA Mt/Wt
ENSCAFG00000012600	3.30767e-08	0.538469	PIK3CA Mt/Wt
ENSCAFG00000012638	0	0.695521	PIK3CA Mt/Wt
ENSCAFG00000012640	0	0.772588	PIK3CA Mt/Wt
ENSCAFG00000012641	0	0.499335	PIK3CA Mt/Wt
ENSCAFG00000012665	0.337297	0.43644	PIK3CA Mt/Wt
ENSCAFG00000012668	3.76746e-08	0.412956	PIK3CA Mt/Wt
ENSCAFG00000012687	0	0.486004	PIK3CA Mt/Wt
ENSCAFG00000012689	1.78568e-07	0.469306	PIK3CA Mt/Wt
ENSCAFG00000012698	3.30767e-08	0.538469	PIK3CA Mt/Wt
ENSCAFG00000012699	5.25012e-08	0.768107	PIK3CA Mt/Wt
ENSCAFG00000012710	2.84676e-09	0.746713	PIK3CA Mt/Wt
ENSCAFG00000012717	0.00965472	0.892201	PIK3CA Mt/Wt
ENSCAFG00000012726	0	0.624493	PIK3CA Mt/Wt
ENSCAFG00000012736	0	0.95974	PIK3CA Mt/Wt
ENSCAFG00000012740	0	0.562266	PIK3CA Mt/Wt
ENSCAFG00000012742	8.85197e-09	0.641718	PIK3CA Mt/Wt
ENSCAFG00000012743	0	0.447948	PIK3CA Mt/Wt
ENSCAFG00000012753	1.21185e-09	0.592036	PIK3CA Mt/Wt
ENSCAFG00000012759	0	0.642625	PIK3CA Mt/Wt
ENSCAFG00000012761	0.310049	0.543122	PIK3CA Mt/Wt
ENSCAFG00000012788	0	0.415108	PIK3CA Mt/Wt
ENSCAFG00000012800	0	0.717402	PIK3CA Mt/Wt
ENSCAFG00000012803	3.02334e-08	0.667088	PIK3CA Mt/Wt
ENSCAFG00000012807	0	0.610162	PIK3CA Mt/Wt
ENSCAFG00000012819	0	0.511344	PIK3CA Mt/Wt
ENSCAFG00000012834	0	0.379602	PIK3CA Mt/Wt
ENSCAFG00000012836	0	0.596273	PIK3CA Mt/Wt
ENSCAFG00000012837	0.309904	0.478605	PIK3CA Mt/Wt
ENSCAFG00000012844	0	0.521689	PIK3CA Mt/Wt
ENSCAFG00000012856	1.18753e-09	0.46751	PIK3CA Mt/Wt
ENSCAFG00000012902	0	0.771647	PIK3CA Mt/Wt
ENSCAFG00000012923	4.85315e-08	0.656655	PIK3CA Mt/Wt
ENSCAFG00000012954	0	0.568039	PIK3CA Mt/Wt
ENSCAFG00000012955	3.30767e-08	0.538469	PIK3CA Mt/Wt
ENSCAFG00000012965	0.00341401	0.596647	PIK3CA Mt/Wt
ENSCAFG00000012971	3.30767e-08	0.538469	PIK3CA Mt/Wt
ENSCAFG00000012981	8.9673e-11	0.727812	PIK3CA Mt/Wt
ENSCAFG00000012982	0.027313	0.895326	PIK3CA Mt/Wt
ENSCAFG00000012983	0	0.441954	PIK3CA Mt/Wt
ENSCAFG00000012988	3.30767e-08	0.538469	PIK3CA Mt/Wt
ENSCAFG00000012993	1.3863e-05	0.494096	PIK3CA Mt/Wt
ENSCAFG00000013010	0.0463356	0.757458	PIK3CA Mt/Wt
ENSCAFG00000013061	0	0.576743	PIK3CA Mt/Wt
ENSCAFG00000013079	0	0.609333	PIK3CA Mt/Wt
ENSCAFG00000013083	0.236965	0.523061	PIK3CA Mt/Wt
ENSCAFG00000013088	0	0.530256	PIK3CA Mt/Wt
ENSCAFG00000013096	2.3367e-07	0.41118	PIK3CA Mt/Wt
ENSCAFG00000013132	0	0.596757	PIK3CA Mt/Wt
ENSCAFG00000013140	0	0.479803	PIK3CA Mt/Wt
ENSCAFG00000013143	1.01775e-09	0.607532	PIK3CA Mt/Wt
ENSCAFG00000013153	0.308502	0.603519	PIK3CA Mt/Wt
ENSCAFG00000013169	0.236561	0.526377	PIK3CA Mt/Wt
ENSCAFG00000013175	0	0.699813	PIK3CA Mt/Wt
ENSCAFG00000013178	0.26284	0.477585	PIK3CA Mt/Wt
ENSCAFG00000013184	0	0.402905	PIK3CA Mt/Wt
ENSCAFG00000013185	0	0.806369	PIK3CA Mt/Wt
ENSCAFG00000013218	1.81621e-07	0.426567	PIK3CA Mt/Wt
ENSCAFG00000013221	0	0.444759	PIK3CA Mt/Wt
ENSCAFG00000013244	0	0.615526	PIK3CA Mt/Wt
ENSCAFG00000013256	1.90693e-10	0.462409	PIK3CA Mt/Wt
ENSCAFG00000013260	0	0.736705	PIK3CA Mt/Wt
ENSCAFG00000013261	0	0.479475	PIK3CA Mt/Wt
ENSCAFG00000013277	0	0.439393	PIK3CA Mt/Wt
ENSCAFG00000013292	0	0.640924	PIK3CA Mt/Wt
ENSCAFG00000013301	0	0.468379	PIK3CA Mt/Wt
ENSCAFG00000013314	0.101906	0.461837	PIK3CA Mt/Wt
ENSCAFG00000013332	2.03624e-05	0.510304	PIK3CA Mt/Wt
ENSCAFG00000013336	0	0.879824	PIK3CA Mt/Wt
ENSCAFG00000013347	0	0.503449	PIK3CA Mt/Wt
ENSCAFG00000013358	0.138173	0.405034	PIK3CA Mt/Wt
ENSCAFG00000013368	0.0475114	0.65889	PIK3CA Mt/Wt
ENSCAFG00000013377	0	0.569026	PIK3CA Mt/Wt
ENSCAFG00000013392	7.97181e-08	0.491431	PIK3CA Mt/Wt
ENSCAFG00000013394	0	0.752379	PIK3CA Mt/Wt
ENSCAFG00000013395	0.21757	0.459875	PIK3CA Mt/Wt
ENSCAFG00000013413	0	0.638105	PIK3CA Mt/Wt
ENSCAFG00000013417	4.4805e-08	0.628313	PIK3CA Mt/Wt
ENSCAFG00000013420	0	0.715861	PIK3CA Mt/Wt
ENSCAFG00000013422	0	0.525776	PIK3CA Mt/Wt
ENSCAFG00000013434	8.13376e-07	0.434329	PIK3CA Mt/Wt
ENSCAFG00000013440	0	0.733041	PIK3CA Mt/Wt
ENSCAFG00000013459	0.190633	0.756485	PIK3CA Mt/Wt
ENSCAFG00000013467	0	0.581329	PIK3CA Mt/Wt
ENSCAFG00000013474	0	0.67162	PIK3CA Mt/Wt
ENSCAFG00000013499	0.220819	0.473607	PIK3CA Mt/Wt
ENSCAFG00000013500	0	0.664163	PIK3CA Mt/Wt
ENSCAFG00000013504	0.392578	0.497995	PIK3CA Mt/Wt
ENSCAFG00000013510	6.96021e-09	0.713012	PIK3CA Mt/Wt
ENSCAFG00000013519	0	0.405404	PIK3CA Mt/Wt
ENSCAFG00000013533	0.25864	0.479401	PIK3CA Mt/Wt
ENSCAFG00000013543	5.50238e-07	0.540679	PIK3CA Mt/Wt
ENSCAFG00000013553	0	0.612925	PIK3CA Mt/Wt
ENSCAFG00000013556	3.30767e-08	0.538469	PIK3CA Mt/Wt
ENSCAFG00000013579	3.30767e-08	0.538469	PIK3CA Mt/Wt
ENSCAFG00000013597	0	0.468857	PIK3CA Mt/Wt
ENSCAFG00000013640	0	0.414857	PIK3CA Mt/Wt
ENSCAFG00000013663	0	0.559676	PIK3CA Mt/Wt
ENSCAFG00000013674	1.60768e-08	0.50032	PIK3CA Mt/Wt
ENSCAFG00000013684	3.61418e-08	0.474158	PIK3CA Mt/Wt
ENSCAFG00000013697	0.0186187	0.676652	PIK3CA Mt/Wt
ENSCAFG00000013698	0	0.435757	PIK3CA Mt/Wt
ENSCAFG00000013703	6.2804e-06	0.595856	PIK3CA Mt/Wt
ENSCAFG00000013708	4.53021e-08	0.44422	PIK3CA Mt/Wt
ENSCAFG00000013709	0	0.435829	PIK3CA Mt/Wt
ENSCAFG00000013714	2.78529e-09	0.384996	PIK3CA Mt/Wt
ENSCAFG00000013723	5.15937e-10	0.396072	PIK3CA Mt/Wt
ENSCAFG00000013739	0	0.381109	PIK3CA Mt/Wt
ENSCAFG00000013741	1.37922e-09	0.416151	PIK3CA Mt/Wt
ENSCAFG00000013747	0	0.401743	PIK3CA Mt/Wt
ENSCAFG00000013748	3.7969e-10	0.598186	PIK3CA Mt/Wt
ENSCAFG00000013763	0.0385632	0.705461	PIK3CA Mt/Wt
ENSCAFG00000013773	0.308306	0.404903	PIK3CA Mt/Wt
ENSCAFG00000013793	0.171594	0.378549	PIK3CA Mt/Wt
ENSCAFG00000013805	1.72829e-10	0.505897	PIK3CA Mt/Wt
ENSCAFG00000013807	0.219467	0.590445	PIK3CA Mt/Wt
ENSCAFG00000013822	0.0281241	0.426985	PIK3CA Mt/Wt
ENSCAFG00000013838	4.15507e-08	0.43304	PIK3CA Mt/Wt
ENSCAFG00000013854	3.73731e-08	0.524869	PIK3CA Mt/Wt
ENSCAFG00000013860	0	0.544901	PIK3CA Mt/Wt
ENSCAFG00000013863	0	0.518279	PIK3CA Mt/Wt
ENSCAFG00000013878	0	0.50317	PIK3CA Mt/Wt
ENSCAFG00000013889	0.291892	0.57358	PIK3CA Mt/Wt
ENSCAFG00000013907	4.12708e-09	0.744804	PIK3CA Mt/Wt
ENSCAFG00000013923	0	0.526969	PIK3CA Mt/Wt
ENSCAFG00000013925	0	0.612043	PIK3CA Mt/Wt
ENSCAFG00000013949	0	0.430189	PIK3CA Mt/Wt
ENSCAFG00000013979	0.230236	0.534161	PIK3CA Mt/Wt
ENSCAFG00000013983	0	0.563415	PIK3CA Mt/Wt
ENSCAFG00000013984	0	0.40262	PIK3CA Mt/Wt
ENSCAFG00000013986	0	0.410023	PIK3CA Mt/Wt
ENSCAFG00000013993	0	0.768548	PIK3CA Mt/Wt
ENSCAFG00000013997	3.84113e-08	0.495014	PIK3CA Mt/Wt
ENSCAFG00000014000	0	0.560087	PIK3CA Mt/Wt
ENSCAFG00000014003	0.0485538	0.805526	PIK3CA Mt/Wt
ENSCAFG00000014019	4.03072e-09	0.577461	PIK3CA Mt/Wt
ENSCAFG00000014034	0	0.757881	PIK3CA Mt/Wt
ENSCAFG00000014053	0	0.693104	PIK3CA Mt/Wt
ENSCAFG00000014056	0	0.416014	PIK3CA Mt/Wt
ENSCAFG00000014061	4.62593e-08	0.456782	PIK3CA Mt/Wt
ENSCAFG00000014073	0	0.427193	PIK3CA Mt/Wt
ENSCAFG00000014076	0	0.774684	PIK3CA Mt/Wt
ENSCAFG00000014083	0	0.422751	PIK3CA Mt/Wt
ENSCAFG00000014088	3.30767e-08	0.538469	PIK3CA Mt/Wt
ENSCAFG00000014096	0.23204	0.455217	PIK3CA Mt/Wt
ENSCAFG00000014100	1.79898e-09	0.591487	PIK3CA Mt/Wt
ENSCAFG00000014103	0.368511	0.499899	PIK3CA Mt/Wt
ENSCAFG00000014110	3.03734e-09	0.463736	PIK3CA Mt/Wt
ENSCAFG00000014124	0	0.625265	PIK3CA Mt/Wt
ENSCAFG00000014129	0	0.395744	PIK3CA Mt/Wt
ENSCAFG00000014130	3.30767e-08	0.538469	PIK3CA Mt/Wt
ENSCAFG00000014134	0	0.446367	PIK3CA Mt/Wt
ENSCAFG00000014136	0	0.409435	PIK3CA Mt/Wt
ENSCAFG00000014163	0.318739	0.533951	PIK3CA Mt/Wt
ENSCAFG00000014165	0	0.439951	PIK3CA Mt/Wt
ENSCAFG00000014166	0	0.762917	PIK3CA Mt/Wt
ENSCAFG00000014187	3.30767e-08	0.538469	PIK3CA Mt/Wt
ENSCAFG00000014196	0	0.794558	PIK3CA Mt/Wt
ENSCAFG00000014201	0.239165	0.468213	PIK3CA Mt/Wt
ENSCAFG00000014209	0	0.647843	PIK3CA Mt/Wt
ENSCAFG00000014211	2.34319e-07	0.383908	PIK3CA Mt/Wt
ENSCAFG00000014215	0	0.384774	PIK3CA Mt/Wt
ENSCAFG00000014225	0	0.473346	PIK3CA Mt/Wt
ENSCAFG00000014241	4.56195e-09	0.512642	PIK3CA Mt/Wt
ENSCAFG00000014252	3.30767e-08	0.538469	PIK3CA Mt/Wt
ENSCAFG00000014268	0	0.711129	PIK3CA Mt/Wt
ENSCAFG00000014290	0	0.798754	PIK3CA Mt/Wt
ENSCAFG00000014319	0	0.814594	PIK3CA Mt/Wt
ENSCAFG00000014322	0	0.377839	PIK3CA Mt/Wt
ENSCAFG00000014325	0.0219271	0.764996	PIK3CA Mt/Wt
ENSCAFG00000014333	0	0.917353	PIK3CA Mt/Wt
ENSCAFG00000014353	0	0.387073	PIK3CA Mt/Wt
ENSCAFG00000014388	0	0.715494	PIK3CA Mt/Wt
ENSCAFG00000014390	0	0.442517	PIK3CA Mt/Wt
ENSCAFG00000014402	0	0.783382	PIK3CA Mt/Wt
ENSCAFG00000014410	1.69334e-09	0.547236	PIK3CA Mt/Wt
ENSCAFG00000014425	1.49795e-06	0.545843	PIK3CA Mt/Wt
ENSCAFG00000014431	0	0.513091	PIK3CA Mt/Wt
ENSCAFG00000014433	3.30767e-08	0.538469	PIK3CA Mt/Wt
ENSCAFG00000014453	0	0.576298	PIK3CA Mt/Wt
ENSCAFG00000014455	0	0.812771	PIK3CA Mt/Wt
ENSCAFG00000014474	0.0168961	0.783401	PIK3CA Mt/Wt
ENSCAFG00000014475	0	0.724824	PIK3CA Mt/Wt
ENSCAFG00000014496	1.65403e-05	0.494692	PIK3CA Mt/Wt
ENSCAFG00000014502	0	0.676042	PIK3CA Mt/Wt
ENSCAFG00000014517	0	0.468248	PIK3CA Mt/Wt
ENSCAFG00000014531	0	0.392095	PIK3CA Mt/Wt
ENSCAFG00000014536	0	0.532507	PIK3CA Mt/Wt
ENSCAFG00000014537	0.216556	0.530702	PIK3CA Mt/Wt
ENSCAFG00000014541	3.85252e-09	0.514268	PIK3CA Mt/Wt
ENSCAFG00000014543	1.50544e-08	0.612554	PIK3CA Mt/Wt
ENSCAFG00000014550	0.292645	0.641561	PIK3CA Mt/Wt
ENSCAFG00000014553	0.00285178	0.633172	PIK3CA Mt/Wt
ENSCAFG00000014555	0	0.622959	PIK3CA Mt/Wt
ENSCAFG00000014558	0.388166	0.489112	PIK3CA Mt/Wt
ENSCAFG00000014562	3.30767e-08	0.538469	PIK3CA Mt/Wt
ENSCAFG00000014567	0	0.668354	PIK3CA Mt/Wt
ENSCAFG00000014585	1.81058e-10	0.625996	PIK3CA Mt/Wt
ENSCAFG00000014587	1.88094e-07	0.44187	PIK3CA Mt/Wt
ENSCAFG00000014607	2.22968e-09	0.608342	PIK3CA Mt/Wt
ENSCAFG00000014612	0	0.476048	PIK3CA Mt/Wt
ENSCAFG00000014615	0	0.497801	PIK3CA Mt/Wt
ENSCAFG00000014621	0.0269758	0.509578	PIK3CA Mt/Wt
ENSCAFG00000014622	0.034732	0.673328	PIK3CA Mt/Wt
ENSCAFG00000014632	5.70874e-09	0.459404	PIK3CA Mt/Wt
ENSCAFG00000014645	0	0.750519	PIK3CA Mt/Wt
ENSCAFG00000014674	2.23326e-09	0.557224	PIK3CA Mt/Wt
ENSCAFG00000014686	0	0.757004	PIK3CA Mt/Wt
ENSCAFG00000014701	0	0.584154	PIK3CA Mt/Wt
ENSCAFG00000014730	0	0.678984	PIK3CA Mt/Wt
ENSCAFG00000014758	0	0.399849	PIK3CA Mt/Wt
ENSCAFG00000014760	4.33068e-10	0.733444	PIK3CA Mt/Wt
ENSCAFG00000014776	0	0.746049	PIK3CA Mt/Wt
ENSCAFG00000014800	6.88588e-09	0.493902	PIK3CA Mt/Wt
ENSCAFG00000014812	0	0.466464	PIK3CA Mt/Wt
ENSCAFG00000014827	1.53964e-10	0.467011	PIK3CA Mt/Wt
ENSCAFG00000014831	0	0.840362	PIK3CA Mt/Wt
ENSCAFG00000014836	1.67251e-09	0.767591	PIK3CA Mt/Wt
ENSCAFG00000014843	0.257191	0.695322	PIK3CA Mt/Wt
ENSCAFG00000014872	0	0.53815	PIK3CA Mt/Wt
ENSCAFG00000014876	0	0.480247	PIK3CA Mt/Wt
ENSCAFG00000014879	0	0.689596	PIK3CA Mt/Wt
ENSCAFG00000014882	0	0.994862	PIK3CA Mt/Wt
ENSCAFG00000014886	4.3679e-10	0.661721	PIK3CA Mt/Wt
ENSCAFG00000014891	8.16678e-05	0.559299	PIK3CA Mt/Wt
ENSCAFG00000014896	2.37087e-10	0.381049	PIK3CA Mt/Wt
ENSCAFG00000014905	1.91851e-08	0.407706	PIK3CA Mt/Wt
ENSCAFG00000014916	0.289705	0.533028	PIK3CA Mt/Wt
ENSCAFG00000014920	5.73163e-09	0.407905	PIK3CA Mt/Wt
ENSCAFG00000014924	0	0.445366	PIK3CA Mt/Wt
ENSCAFG00000014931	8.92473e-11	0.43365	PIK3CA Mt/Wt
ENSCAFG00000014942	0	0.673527	PIK3CA Mt/Wt
ENSCAFG00000014944	3.97975e-08	0.535106	PIK3CA Mt/Wt
ENSCAFG00000014946	3.30767e-08	0.538469	PIK3CA Mt/Wt
ENSCAFG00000014949	5.91106e-07	0.40139	PIK3CA Mt/Wt
ENSCAFG00000014961	4.15366e-10	0.556868	PIK3CA Mt/Wt
ENSCAFG00000014972	0	0.751533	PIK3CA Mt/Wt
ENSCAFG00000014983	3.30767e-08	0.538469	PIK3CA Mt/Wt
ENSCAFG00000014984	3.30767e-08	0.538469	PIK3CA Mt/Wt
ENSCAFG00000014993	0	0.635062	PIK3CA Mt/Wt
ENSCAFG00000014996	3.30767e-08	0.538469	PIK3CA Mt/Wt
ENSCAFG00000014998	0.318826	0.625922	PIK3CA Mt/Wt
ENSCAFG00000014999	3.30767e-08	0.538469	PIK3CA Mt/Wt
ENSCAFG00000015008	0.310994	0.518374	PIK3CA Mt/Wt
ENSCAFG00000015009	2.2861e-08	0.481848	PIK3CA Mt/Wt
ENSCAFG00000015011	8.4709e-08	0.49046	PIK3CA Mt/Wt
ENSCAFG00000015028	1.72775e-09	0.384831	PIK3CA Mt/Wt
ENSCAFG00000015031	2.09392e-09	0.415511	PIK3CA Mt/Wt
ENSCAFG00000015035	0	0.462607	PIK3CA Mt/Wt
ENSCAFG00000015049	0	0.706412	PIK3CA Mt/Wt
ENSCAFG00000015054	0	0.709033	PIK3CA Mt/Wt
ENSCAFG00000015077	0	0.8326	PIK3CA Mt/Wt
ENSCAFG00000015078	0.0116474	0.926677	PIK3CA Mt/Wt
ENSCAFG00000015113	0.152346	0.523968	PIK3CA Mt/Wt
ENSCAFG00000015159	2.87616e-09	0.579434	PIK3CA Mt/Wt
ENSCAFG00000015164	0	0.995806	PIK3CA Mt/Wt
ENSCAFG00000015174	0	0.809438	PIK3CA Mt/Wt
ENSCAFG00000015182	0.223632	0.428956	PIK3CA Mt/Wt
ENSCAFG00000015197	0	0.648263	PIK3CA Mt/Wt
ENSCAFG00000015205	3.39526e-09	0.73255	PIK3CA Mt/Wt
ENSCAFG00000015215	0	0.618139	PIK3CA Mt/Wt
ENSCAFG00000015221	3.98508e-09	0.50543	PIK3CA Mt/Wt
ENSCAFG00000015233	0	0.772239	PIK3CA Mt/Wt
ENSCAFG00000015242	0	0.609809	PIK3CA Mt/Wt
ENSCAFG00000015249	0.249318	0.586665	PIK3CA Mt/Wt
ENSCAFG00000015250	2.71589e-11	0.731009	PIK3CA Mt/Wt
ENSCAFG00000015252	0.315604	0.503645	PIK3CA Mt/Wt
ENSCAFG00000015270	5.051e-09	0.514872	PIK3CA Mt/Wt
ENSCAFG00000015291	0.0240697	0.66739	PIK3CA Mt/Wt
ENSCAFG00000015343	0	0.392649	PIK3CA Mt/Wt
ENSCAFG00000015357	0.128492	0.40315	PIK3CA Mt/Wt
ENSCAFG00000015359	3.30767e-08	0.538469	PIK3CA Mt/Wt
ENSCAFG00000015376	3.30767e-08	0.538469	PIK3CA Mt/Wt
ENSCAFG00000015428	0	0.741664	PIK3CA Mt/Wt
ENSCAFG00000015457	6.38762e-08	0.554994	PIK3CA Mt/Wt
ENSCAFG00000015465	0	0.681237	PIK3CA Mt/Wt
ENSCAFG00000015466	9.7396e-07	0.49707	PIK3CA Mt/Wt
ENSCAFG00000015488	0.157178	0.663813	PIK3CA Mt/Wt
ENSCAFG00000015499	0	0.735371	PIK3CA Mt/Wt
ENSCAFG00000015524	2.48116e-09	0.620594	PIK3CA Mt/Wt
ENSCAFG00000015528	3.15002e-09	0.385398	PIK3CA Mt/Wt
ENSCAFG00000015570	0.328847	0.568016	PIK3CA Mt/Wt
ENSCAFG00000015594	0	0.485378	PIK3CA Mt/Wt
ENSCAFG00000015625	0	0.380929	PIK3CA Mt/Wt
ENSCAFG00000015631	2.88154e-09	0.534237	PIK3CA Mt/Wt
ENSCAFG00000015634	5.8142e-16	0.726774	PIK3CA Mt/Wt
ENSCAFG00000015641	1.49541e-07	0.710137	PIK3CA Mt/Wt
ENSCAFG00000015654	4.27469e-05	0.562805	PIK3CA Mt/Wt
ENSCAFG00000015660	0	0.459544	PIK3CA Mt/Wt
ENSCAFG00000015679	0.133014	0.77722	PIK3CA Mt/Wt
ENSCAFG00000015684	4.61949e-10	0.571873	PIK3CA Mt/Wt
ENSCAFG00000015712	0	0.837877	PIK3CA Mt/Wt
ENSCAFG00000015715	1.46392e-08	0.442957	PIK3CA Mt/Wt
ENSCAFG00000015717	8.62692e-11	0.685303	PIK3CA Mt/Wt
ENSCAFG00000015724	2.48264e-09	0.37937	PIK3CA Mt/Wt
ENSCAFG00000015751	0	0.455808	PIK3CA Mt/Wt
ENSCAFG00000015753	0	0.689429	PIK3CA Mt/Wt
ENSCAFG00000015754	0	0.498532	PIK3CA Mt/Wt
ENSCAFG00000015757	0	0.378407	PIK3CA Mt/Wt
ENSCAFG00000015767	0	0.503901	PIK3CA Mt/Wt
ENSCAFG00000015768	0	0.474708	PIK3CA Mt/Wt
ENSCAFG00000015769	0.205959	0.590823	PIK3CA Mt/Wt
ENSCAFG00000015770	0.363971	0.435748	PIK3CA Mt/Wt
ENSCAFG00000015779	0	0.538249	PIK3CA Mt/Wt
ENSCAFG00000015790	0	0.426818	PIK3CA Mt/Wt
ENSCAFG00000015803	0.337584	0.503927	PIK3CA Mt/Wt
ENSCAFG00000015807	0	0.656778	PIK3CA Mt/Wt
ENSCAFG00000015809	0	0.488186	PIK3CA Mt/Wt
ENSCAFG00000015827	0	0.90425	PIK3CA Mt/Wt
ENSCAFG00000015830	3.9954e-06	0.538676	PIK3CA Mt/Wt
ENSCAFG00000015843	0	0.874609	PIK3CA Mt/Wt
ENSCAFG00000015845	5.94324e-11	0.517303	PIK3CA Mt/Wt
ENSCAFG00000015855	0.149781	0.655288	PIK3CA Mt/Wt
ENSCAFG00000015860	0	0.543811	PIK3CA Mt/Wt
ENSCAFG00000015863	0	0.829655	PIK3CA Mt/Wt
ENSCAFG00000015866	1.34945e-08	0.467921	PIK3CA Mt/Wt
ENSCAFG00000015873	0	0.983366	PIK3CA Mt/Wt
ENSCAFG00000015877	0	0.972588	PIK3CA Mt/Wt
ENSCAFG00000015883	2.74285e-09	0.443845	PIK3CA Mt/Wt
ENSCAFG00000015885	8.09956e-07	0.487492	PIK3CA Mt/Wt
ENSCAFG00000015892	0	0.76769	PIK3CA Mt/Wt
ENSCAFG00000015894	2.25001e-10	0.569963	PIK3CA Mt/Wt
ENSCAFG00000015902	7.54301e-10	0.604272	PIK3CA Mt/Wt
ENSCAFG00000015919	0	0.919001	PIK3CA Mt/Wt
ENSCAFG00000015934	0	0.61408	PIK3CA Mt/Wt
ENSCAFG00000015937	0	0.745597	PIK3CA Mt/Wt
ENSCAFG00000015940	0.10731	0.407439	PIK3CA Mt/Wt
ENSCAFG00000015943	0	0.737447	PIK3CA Mt/Wt
ENSCAFG00000015959	0.188726	0.599616	PIK3CA Mt/Wt
ENSCAFG00000015960	0	0.665909	PIK3CA Mt/Wt
ENSCAFG00000015962	0.0688302	0.57454	PIK3CA Mt/Wt
ENSCAFG00000015972	1.56266e-08	0.523641	PIK3CA Mt/Wt
ENSCAFG00000015973	3.92219e-09	0.391438	PIK3CA Mt/Wt
ENSCAFG00000015995	8.96905e-09	0.609259	PIK3CA Mt/Wt
ENSCAFG00000016010	0	0.40046	PIK3CA Mt/Wt
ENSCAFG00000016011	9.65778e-09	0.546426	PIK3CA Mt/Wt
ENSCAFG00000016026	0	0.446625	PIK3CA Mt/Wt
ENSCAFG00000016027	2.85604e-09	0.425882	PIK3CA Mt/Wt
ENSCAFG00000016036	0	0.561573	PIK3CA Mt/Wt
ENSCAFG00000016054	0.293155	0.562753	PIK3CA Mt/Wt
ENSCAFG00000016064	0	0.496992	PIK3CA Mt/Wt
ENSCAFG00000016075	9.49123e-09	0.416335	PIK3CA Mt/Wt
ENSCAFG00000016096	0	0.732278	PIK3CA Mt/Wt
ENSCAFG00000016097	0	0.434081	PIK3CA Mt/Wt
ENSCAFG00000016112	0	0.436383	PIK3CA Mt/Wt
ENSCAFG00000016123	7.86187e-08	0.41086	PIK3CA Mt/Wt
ENSCAFG00000016129	1.14648e-08	0.404117	PIK3CA Mt/Wt
ENSCAFG00000016141	0	0.381635	PIK3CA Mt/Wt
ENSCAFG00000016147	0	0.398661	PIK3CA Mt/Wt
ENSCAFG00000016149	0	0.75349	PIK3CA Mt/Wt
ENSCAFG00000016158	0	0.413512	PIK3CA Mt/Wt
ENSCAFG00000016165	0	0.642302	PIK3CA Mt/Wt
ENSCAFG00000016177	0	0.628441	PIK3CA Mt/Wt
ENSCAFG00000016179	0.0386897	0.760851	PIK3CA Mt/Wt
ENSCAFG00000016184	2.29092e-10	0.429434	PIK3CA Mt/Wt
ENSCAFG00000016228	4.79699e-09	0.508998	PIK3CA Mt/Wt
ENSCAFG00000016244	5.64426e-05	0.4291	PIK3CA Mt/Wt
ENSCAFG00000016246	5.77207e-07	0.402991	PIK3CA Mt/Wt
ENSCAFG00000016261	0	0.978297	PIK3CA Mt/Wt
ENSCAFG00000016280	5.77155e-07	0.532579	PIK3CA Mt/Wt
ENSCAFG00000016281	0	0.67906	PIK3CA Mt/Wt
ENSCAFG00000016292	2.74786e-09	0.640333	PIK3CA Mt/Wt
ENSCAFG00000016298	6.59944e-09	0.65151	PIK3CA Mt/Wt
ENSCAFG00000016305	0	0.686803	PIK3CA Mt/Wt
ENSCAFG00000016309	0	0.417266	PIK3CA Mt/Wt
ENSCAFG00000016319	0	0.420456	PIK3CA Mt/Wt
ENSCAFG00000016329	3.30767e-08	0.538469	PIK3CA Mt/Wt
ENSCAFG00000016330	0	0.515134	PIK3CA Mt/Wt
ENSCAFG00000016333	0	0.63465	PIK3CA Mt/Wt
ENSCAFG00000016334	8.62409e-08	0.377401	PIK3CA Mt/Wt
ENSCAFG00000016357	1.50683e-09	0.485598	PIK3CA Mt/Wt
ENSCAFG00000016361	0.0733086	0.675659	PIK3CA Mt/Wt
ENSCAFG00000016366	0	0.51886	PIK3CA Mt/Wt
ENSCAFG00000016371	1.07109e-10	0.492103	PIK3CA Mt/Wt
ENSCAFG00000016379	0.190884	0.557205	PIK3CA Mt/Wt
ENSCAFG00000016387	0	0.410328	PIK3CA Mt/Wt
ENSCAFG00000016392	0	0.484819	PIK3CA Mt/Wt
ENSCAFG00000016402	0	0.627836	PIK3CA Mt/Wt
ENSCAFG00000016413	5.17911e-10	0.554549	PIK3CA Mt/Wt
ENSCAFG00000016422	1.19887e-08	0.568394	PIK3CA Mt/Wt
ENSCAFG00000016443	3.50927e-09	0.670415	PIK3CA Mt/Wt
ENSCAFG00000016450	8.13368e-10	0.460814	PIK3CA Mt/Wt
ENSCAFG00000016475	0	0.410635	PIK3CA Mt/Wt
ENSCAFG00000016497	0	0.681657	PIK3CA Mt/Wt
ENSCAFG00000016500	0	0.632707	PIK3CA Mt/Wt
ENSCAFG00000016501	0	0.791169	PIK3CA Mt/Wt
ENSCAFG00000016521	0	0.761844	PIK3CA Mt/Wt
ENSCAFG00000016522	1.32445e-07	0.47018	PIK3CA Mt/Wt
ENSCAFG00000016545	3.30767e-08	0.538469	PIK3CA Mt/Wt
ENSCAFG00000016551	0.412098	0.48142	PIK3CA Mt/Wt
ENSCAFG00000016577	0	0.410152	PIK3CA Mt/Wt
ENSCAFG00000016582	0	0.394135	PIK3CA Mt/Wt
ENSCAFG00000016584	0	0.429668	PIK3CA Mt/Wt
ENSCAFG00000016586	1.43385e-09	0.431525	PIK3CA Mt/Wt
ENSCAFG00000016589	0	0.697309	PIK3CA Mt/Wt
ENSCAFG00000016591	1.67477e-08	0.665089	PIK3CA Mt/Wt
ENSCAFG00000016604	0	0.465965	PIK3CA Mt/Wt
ENSCAFG00000016605	0	0.938607	PIK3CA Mt/Wt
ENSCAFG00000016641	0	0.770006	PIK3CA Mt/Wt
ENSCAFG00000016662	0	0.626766	PIK3CA Mt/Wt
ENSCAFG00000016664	3.30767e-08	0.538469	PIK3CA Mt/Wt
ENSCAFG00000016668	0.414667	0.533881	PIK3CA Mt/Wt
ENSCAFG00000016685	0	0.725097	PIK3CA Mt/Wt
ENSCAFG00000016688	6.41921e-08	0.380097	PIK3CA Mt/Wt
ENSCAFG00000016689	6.71321e-07	0.665604	PIK3CA Mt/Wt
ENSCAFG00000016695	3.02878e-06	0.506341	PIK3CA Mt/Wt
ENSCAFG00000016699	0.0300112	0.755333	PIK3CA Mt/Wt
ENSCAFG00000016702	1.97811e-07	0.488611	PIK3CA Mt/Wt
ENSCAFG00000016712	1.74287e-10	0.565455	PIK3CA Mt/Wt
ENSCAFG00000016736	3.57744e-08	0.411295	PIK3CA Mt/Wt
ENSCAFG00000016751	0	0.653803	PIK3CA Mt/Wt
ENSCAFG00000016775	3.30767e-08	0.538469	PIK3CA Mt/Wt
ENSCAFG00000016776	0	0.605344	PIK3CA Mt/Wt
ENSCAFG00000016792	0	0.511092	PIK3CA Mt/Wt
ENSCAFG00000016797	0.0457098	0.910095	PIK3CA Mt/Wt
ENSCAFG00000016799	0	0.387005	PIK3CA Mt/Wt
ENSCAFG00000016800	0	0.620636	PIK3CA Mt/Wt
ENSCAFG00000016809	1.183e-08	0.481838	PIK3CA Mt/Wt
ENSCAFG00000016817	5.48374e-08	0.481766	PIK3CA Mt/Wt
ENSCAFG00000016828	0.0492907	0.411778	PIK3CA Mt/Wt
ENSCAFG00000016834	0	0.485225	PIK3CA Mt/Wt
ENSCAFG00000016840	0	0.558073	PIK3CA Mt/Wt
ENSCAFG00000016843	0	0.579926	PIK3CA Mt/Wt
ENSCAFG00000016849	0	0.555204	PIK3CA Mt/Wt
ENSCAFG00000016858	0.283834	0.424363	PIK3CA Mt/Wt
ENSCAFG00000016874	0.00833761	0.403778	PIK3CA Mt/Wt
ENSCAFG00000016880	3.44191e-09	0.556737	PIK3CA Mt/Wt
ENSCAFG00000016881	0	0.397489	PIK3CA Mt/Wt
ENSCAFG00000016893	0	0.683842	PIK3CA Mt/Wt
ENSCAFG00000016904	1.88995e-08	0.828448	PIK3CA Mt/Wt
ENSCAFG00000016911	0.272182	0.632097	PIK3CA Mt/Wt
ENSCAFG00000016922	6.04625e-09	0.45869	PIK3CA Mt/Wt
ENSCAFG00000016931	3.30767e-08	0.538469	PIK3CA Mt/Wt
ENSCAFG00000016944	0	0.540878	PIK3CA Mt/Wt
ENSCAFG00000016948	2.41844e-08	0.821	PIK3CA Mt/Wt
ENSCAFG00000016952	0	0.584021	PIK3CA Mt/Wt
ENSCAFG00000016967	0.12944	0.549885	PIK3CA Mt/Wt
ENSCAFG00000016968	0.0812999	0.702829	PIK3CA Mt/Wt
ENSCAFG00000016970	2.9613e-08	0.395095	PIK3CA Mt/Wt
ENSCAFG00000016978	0	0.487119	PIK3CA Mt/Wt
ENSCAFG00000016987	0	0.741081	PIK3CA Mt/Wt
ENSCAFG00000016988	1.39833e-10	0.549438	PIK3CA Mt/Wt
ENSCAFG00000016990	1.09651e-07	0.85731	PIK3CA Mt/Wt
ENSCAFG00000017004	0	0.495446	PIK3CA Mt/Wt
ENSCAFG00000017011	0	0.47118	PIK3CA Mt/Wt
ENSCAFG00000017013	2.69038e-09	0.395581	PIK3CA Mt/Wt
ENSCAFG00000017018	0	0.458114	PIK3CA Mt/Wt
ENSCAFG00000017022	0	0.872427	PIK3CA Mt/Wt
ENSCAFG00000017026	3.89377e-07	0.428143	PIK3CA Mt/Wt
ENSCAFG00000017030	0	0.611518	PIK3CA Mt/Wt
ENSCAFG00000017041	0	0.464212	PIK3CA Mt/Wt
ENSCAFG00000017044	2.65056e-09	0.403431	PIK3CA Mt/Wt
ENSCAFG00000017054	0.372614	0.479943	PIK3CA Mt/Wt
ENSCAFG00000017060	0	0.527758	PIK3CA Mt/Wt
ENSCAFG00000017077	0	0.533344	PIK3CA Mt/Wt
ENSCAFG00000017090	3.22966e-09	0.508494	PIK3CA Mt/Wt
ENSCAFG00000017092	8.95453e-10	0.601051	PIK3CA Mt/Wt
ENSCAFG00000017105	0	0.718905	PIK3CA Mt/Wt
ENSCAFG00000017107	0	0.413833	PIK3CA Mt/Wt
ENSCAFG00000017115	0	0.464993	PIK3CA Mt/Wt
ENSCAFG00000017118	0	0.41962	PIK3CA Mt/Wt
ENSCAFG00000017128	0	0.60203	PIK3CA Mt/Wt
ENSCAFG00000017153	0	0.492169	PIK3CA Mt/Wt
ENSCAFG00000017156	5.1787e-08	0.504158	PIK3CA Mt/Wt
ENSCAFG00000017158	7.94239e-09	0.539839	PIK3CA Mt/Wt
ENSCAFG00000017159	4.71947e-10	0.741152	PIK3CA Mt/Wt
ENSCAFG00000017160	1.20429e-08	0.546239	PIK3CA Mt/Wt
ENSCAFG00000017163	0	0.875825	PIK3CA Mt/Wt
ENSCAFG00000017164	0	0.54969	PIK3CA Mt/Wt
ENSCAFG00000017176	3.30767e-08	0.538469	PIK3CA Mt/Wt
ENSCAFG00000017178	7.21772e-17	0.849823	PIK3CA Mt/Wt
ENSCAFG00000017179	6.91212e-11	0.42315	PIK3CA Mt/Wt
ENSCAFG00000017205	0	0.858681	PIK3CA Mt/Wt
ENSCAFG00000017220	0	0.405255	PIK3CA Mt/Wt
ENSCAFG00000017224	0	0.521169	PIK3CA Mt/Wt
ENSCAFG00000017231	0.0187435	0.438384	PIK3CA Mt/Wt
ENSCAFG00000017241	0	0.756828	PIK3CA Mt/Wt
ENSCAFG00000017281	0	0.597017	PIK3CA Mt/Wt
ENSCAFG00000017293	0	0.603027	PIK3CA Mt/Wt
ENSCAFG00000017314	8.11134e-11	0.472206	PIK3CA Mt/Wt
ENSCAFG00000017322	3.30767e-08	0.538469	PIK3CA Mt/Wt
ENSCAFG00000017354	1.28892e-10	0.387243	PIK3CA Mt/Wt
ENSCAFG00000017387	0.0191327	0.681026	PIK3CA Mt/Wt
ENSCAFG00000017399	0	0.463	PIK3CA Mt/Wt
ENSCAFG00000017423	0	0.755753	PIK3CA Mt/Wt
ENSCAFG00000017433	0	0.510345	PIK3CA Mt/Wt
ENSCAFG00000017447	0	0.640875	PIK3CA Mt/Wt
ENSCAFG00000017469	0.196755	0.472255	PIK3CA Mt/Wt
ENSCAFG00000017474	8.64806e-09	0.589708	PIK3CA Mt/Wt
ENSCAFG00000017475	0.00755856	0.623761	PIK3CA Mt/Wt
ENSCAFG00000017502	0.351673	0.411916	PIK3CA Mt/Wt
ENSCAFG00000017505	0.165119	0.600872	PIK3CA Mt/Wt
ENSCAFG00000017539	0.125248	0.760003	PIK3CA Mt/Wt
ENSCAFG00000017543	0	0.431426	PIK3CA Mt/Wt
ENSCAFG00000017551	0	0.522847	PIK3CA Mt/Wt
ENSCAFG00000017553	0.0179881	0.846008	PIK3CA Mt/Wt
ENSCAFG00000017555	3.95627e-09	0.576953	PIK3CA Mt/Wt
ENSCAFG00000017556	0.306341	0.624971	PIK3CA Mt/Wt
ENSCAFG00000017568	1.76097e-09	0.48186	PIK3CA Mt/Wt
ENSCAFG00000017583	0.309456	0.541845	PIK3CA Mt/Wt
ENSCAFG00000017599	4.7956e-08	0.487899	PIK3CA Mt/Wt
ENSCAFG00000017608	0	0.519492	PIK3CA Mt/Wt
ENSCAFG00000017626	5.14623e-10	0.731594	PIK3CA Mt/Wt
ENSCAFG00000017628	0	0.409229	PIK3CA Mt/Wt
ENSCAFG00000017631	6.3599e-09	0.530443	PIK3CA Mt/Wt
ENSCAFG00000017636	0.0176079	0.529018	PIK3CA Mt/Wt
ENSCAFG00000017643	0	0.513779	PIK3CA Mt/Wt
ENSCAFG00000017644	0	0.576006	PIK3CA Mt/Wt
ENSCAFG00000017646	0	0.514676	PIK3CA Mt/Wt
ENSCAFG00000017655	0.00289723	0.683059	PIK3CA Mt/Wt
ENSCAFG00000017658	1.43288e-08	0.418972	PIK3CA Mt/Wt
ENSCAFG00000017663	0	0.751816	PIK3CA Mt/Wt
ENSCAFG00000017674	0	0.594754	PIK3CA Mt/Wt
ENSCAFG00000017675	1.98359e-07	0.607423	PIK3CA Mt/Wt
ENSCAFG00000017697	2.5114e-08	0.4421	PIK3CA Mt/Wt
ENSCAFG00000017706	8.12559e-07	0.468876	PIK3CA Mt/Wt
ENSCAFG00000017708	0.0518533	0.707493	PIK3CA Mt/Wt
ENSCAFG00000017716	0	0.77528	PIK3CA Mt/Wt
ENSCAFG00000017727	5.12438e-11	0.736726	PIK3CA Mt/Wt
ENSCAFG00000017730	0	0.460535	PIK3CA Mt/Wt
ENSCAFG00000017738	3.49819e-11	0.660631	PIK3CA Mt/Wt
ENSCAFG00000017752	0	0.56481	PIK3CA Mt/Wt
ENSCAFG00000017763	0	0.561062	PIK3CA Mt/Wt
ENSCAFG00000017775	8.64982e-05	0.561573	PIK3CA Mt/Wt
ENSCAFG00000017784	0	0.46847	PIK3CA Mt/Wt
ENSCAFG00000017791	1.70611e-09	0.682159	PIK3CA Mt/Wt
ENSCAFG00000017795	0	0.437331	PIK3CA Mt/Wt
ENSCAFG00000017820	2.39174e-08	0.415185	PIK3CA Mt/Wt
ENSCAFG00000017824	2.2493e-09	0.555865	PIK3CA Mt/Wt
ENSCAFG00000017830	5.09122e-10	0.720653	PIK3CA Mt/Wt
ENSCAFG00000017831	4.96202e-05	0.378208	PIK3CA Mt/Wt
ENSCAFG00000017835	0	0.607829	PIK3CA Mt/Wt
ENSCAFG00000017840	0.252937	0.471646	PIK3CA Mt/Wt
ENSCAFG00000017842	0	0.383622	PIK3CA Mt/Wt
ENSCAFG00000017846	1.18462e-08	0.677085	PIK3CA Mt/Wt
ENSCAFG00000017849	2.68174e-07	0.660228	PIK3CA Mt/Wt
ENSCAFG00000017883	0.408303	0.575189	PIK3CA Mt/Wt
ENSCAFG00000017891	7.39572e-09	0.525715	PIK3CA Mt/Wt
ENSCAFG00000017893	0	0.91116	PIK3CA Mt/Wt
ENSCAFG00000017916	0	0.631056	PIK3CA Mt/Wt
ENSCAFG00000017920	0	0.542963	PIK3CA Mt/Wt
ENSCAFG00000017923	0	0.985988	PIK3CA Mt/Wt
ENSCAFG00000017937	0	0.756227	PIK3CA Mt/Wt
ENSCAFG00000017945	0	0.46182	PIK3CA Mt/Wt
ENSCAFG00000017950	7.20831e-11	0.422834	PIK3CA Mt/Wt
ENSCAFG00000018011	3.14027e-10	0.452557	PIK3CA Mt/Wt
ENSCAFG00000018016	0.0538439	0.823382	PIK3CA Mt/Wt
ENSCAFG00000018017	0.16048	0.579218	PIK3CA Mt/Wt
ENSCAFG00000018019	0	0.789407	PIK3CA Mt/Wt
ENSCAFG00000018023	3.30767e-08	0.538469	PIK3CA Mt/Wt
ENSCAFG00000018025	3.30767e-08	0.538469	PIK3CA Mt/Wt
ENSCAFG00000018032	6.68e-07	0.575694	PIK3CA Mt/Wt
ENSCAFG00000018039	1.84798e-05	0.502972	PIK3CA Mt/Wt
ENSCAFG00000018059	0.00972064	0.738075	PIK3CA Mt/Wt
ENSCAFG00000018071	6.56177e-09	0.571164	PIK3CA Mt/Wt
ENSCAFG00000018091	0	0.553692	PIK3CA Mt/Wt
ENSCAFG00000018092	0	0.554854	PIK3CA Mt/Wt
ENSCAFG00000018100	2.2564e-08	0.503639	PIK3CA Mt/Wt
ENSCAFG00000018115	0.252171	0.568079	PIK3CA Mt/Wt
ENSCAFG00000018123	0	0.524479	PIK3CA Mt/Wt
ENSCAFG00000018129	0	0.424137	PIK3CA Mt/Wt
ENSCAFG00000018134	3.30767e-08	0.538469	PIK3CA Mt/Wt
ENSCAFG00000018140	1.18801e-18	0.410408	PIK3CA Mt/Wt
ENSCAFG00000018144	0.0462713	0.855169	PIK3CA Mt/Wt
ENSCAFG00000018146	0	0.477718	PIK3CA Mt/Wt
ENSCAFG00000018147	0.323514	0.445204	PIK3CA Mt/Wt
ENSCAFG00000018155	7.02128e-08	0.402672	PIK3CA Mt/Wt
ENSCAFG00000018167	0	0.95908	PIK3CA Mt/Wt
ENSCAFG00000018171	0.338863	0.406084	PIK3CA Mt/Wt
ENSCAFG00000018184	0	0.56237	PIK3CA Mt/Wt
ENSCAFG00000018193	0	0.54325	PIK3CA Mt/Wt
ENSCAFG00000018198	3.30767e-08	0.538469	PIK3CA Mt/Wt
ENSCAFG00000018207	1.49685e-08	0.725567	PIK3CA Mt/Wt
ENSCAFG00000018208	0.314649	0.627256	PIK3CA Mt/Wt
ENSCAFG00000018249	0.17712	0.534245	PIK3CA Mt/Wt
ENSCAFG00000018251	8.43934e-09	0.732906	PIK3CA Mt/Wt
ENSCAFG00000018270	0	0.756271	PIK3CA Mt/Wt
ENSCAFG00000018302	2.38922e-08	0.653486	PIK3CA Mt/Wt
ENSCAFG00000018305	1.23851e-09	0.486899	PIK3CA Mt/Wt
ENSCAFG00000018345	1.87278e-10	0.461255	PIK3CA Mt/Wt
ENSCAFG00000018348	0.125876	0.388483	PIK3CA Mt/Wt
ENSCAFG00000018352	0.121472	0.535405	PIK3CA Mt/Wt
ENSCAFG00000018354	0	0.494746	PIK3CA Mt/Wt
ENSCAFG00000018360	0	0.643534	PIK3CA Mt/Wt
ENSCAFG00000018361	2.95576e-10	0.660332	PIK3CA Mt/Wt
ENSCAFG00000018362	0.278896	0.400367	PIK3CA Mt/Wt
ENSCAFG00000018376	9.21394e-08	0.456454	PIK3CA Mt/Wt
ENSCAFG00000018396	0.0390716	0.80616	PIK3CA Mt/Wt
ENSCAFG00000018410	0.416191	0.483195	PIK3CA Mt/Wt
ENSCAFG00000018420	0.192352	0.577706	PIK3CA Mt/Wt
ENSCAFG00000018439	0.342468	0.399436	PIK3CA Mt/Wt
ENSCAFG00000018451	0	0.571568	PIK3CA Mt/Wt
ENSCAFG00000018452	1.3125e-10	0.516794	PIK3CA Mt/Wt
ENSCAFG00000018475	0.298906	0.456719	PIK3CA Mt/Wt
ENSCAFG00000018518	0	0.546931	PIK3CA Mt/Wt
ENSCAFG00000018523	0.140603	0.659034	PIK3CA Mt/Wt
ENSCAFG00000018527	0.0795005	0.754114	PIK3CA Mt/Wt
ENSCAFG00000018530	0	0.437262	PIK3CA Mt/Wt
ENSCAFG00000018552	0	0.693018	PIK3CA Mt/Wt
ENSCAFG00000018554	2.69507e-11	0.812184	PIK3CA Mt/Wt
ENSCAFG00000018574	3.80869e-19	0.485833	PIK3CA Mt/Wt
ENSCAFG00000018588	0	0.589846	PIK3CA Mt/Wt
ENSCAFG00000018590	3.41576e-09	0.566867	PIK3CA Mt/Wt
ENSCAFG00000018591	0	0.415312	PIK3CA Mt/Wt
ENSCAFG00000018627	4.02049e-10	0.421332	PIK3CA Mt/Wt
ENSCAFG00000018629	0	0.529533	PIK3CA Mt/Wt
ENSCAFG00000018650	0.324478	0.432106	PIK3CA Mt/Wt
ENSCAFG00000018657	0	0.578678	PIK3CA Mt/Wt
ENSCAFG00000018683	0.0249955	0.480579	PIK3CA Mt/Wt
ENSCAFG00000018697	1.80988e-05	0.430835	PIK3CA Mt/Wt
ENSCAFG00000018708	2.48628e-10	0.395644	PIK3CA Mt/Wt
ENSCAFG00000018746	0.0585322	0.780433	PIK3CA Mt/Wt
ENSCAFG00000018751	0	0.437627	PIK3CA Mt/Wt
ENSCAFG00000018770	0	0.431448	PIK3CA Mt/Wt
ENSCAFG00000018775	3.68932e-10	0.472785	PIK3CA Mt/Wt
ENSCAFG00000018777	0	0.458497	PIK3CA Mt/Wt
ENSCAFG00000018780	0.407592	0.521572	PIK3CA Mt/Wt
ENSCAFG00000018793	0	0.608968	PIK3CA Mt/Wt
ENSCAFG00000018803	1.70355e-07	0.533404	PIK3CA Mt/Wt
ENSCAFG00000018829	3.30767e-08	0.538469	PIK3CA Mt/Wt
ENSCAFG00000018867	0.377267	0.46856	PIK3CA Mt/Wt
ENSCAFG00000018883	0	0.827698	PIK3CA Mt/Wt
ENSCAFG00000018886	1.74749e-05	0.522135	PIK3CA Mt/Wt
ENSCAFG00000018909	1.89486e-10	0.588537	PIK3CA Mt/Wt
ENSCAFG00000018914	0	0.60828	PIK3CA Mt/Wt
ENSCAFG00000018924	0	0.443491	PIK3CA Mt/Wt
ENSCAFG00000018935	1.13778e-08	0.599745	PIK3CA Mt/Wt
ENSCAFG00000018962	0	0.5715	PIK3CA Mt/Wt
ENSCAFG00000018991	1.00163e-07	0.378383	PIK3CA Mt/Wt
ENSCAFG00000018996	3.30767e-08	0.538469	PIK3CA Mt/Wt
ENSCAFG00000018999	0	0.398541	PIK3CA Mt/Wt
ENSCAFG00000019008	0	0.580525	PIK3CA Mt/Wt
ENSCAFG00000019011	1.38377e-09	0.584707	PIK3CA Mt/Wt
ENSCAFG00000019014	0	0.40925	PIK3CA Mt/Wt
ENSCAFG00000019015	3.73811e-11	0.766793	PIK3CA Mt/Wt
ENSCAFG00000019018	0	0.936555	PIK3CA Mt/Wt
ENSCAFG00000019028	0	0.688586	PIK3CA Mt/Wt
ENSCAFG00000019044	7.33132e-09	0.397317	PIK3CA Mt/Wt
ENSCAFG00000019060	0	0.533526	PIK3CA Mt/Wt
ENSCAFG00000019062	3.44262e-07	0.403105	PIK3CA Mt/Wt
ENSCAFG00000019067	3.30767e-08	0.538469	PIK3CA Mt/Wt
ENSCAFG00000019076	9.85823e-10	0.47734	PIK3CA Mt/Wt
ENSCAFG00000019078	0.0500648	0.932906	PIK3CA Mt/Wt
ENSCAFG00000019080	0	0.429988	PIK3CA Mt/Wt
ENSCAFG00000019114	3.95594e-08	0.636476	PIK3CA Mt/Wt
ENSCAFG00000019120	3.30767e-08	0.538469	PIK3CA Mt/Wt
ENSCAFG00000019122	0	0.572115	PIK3CA Mt/Wt
ENSCAFG00000019149	1.43313e-07	0.398518	PIK3CA Mt/Wt
ENSCAFG00000019157	0	0.389927	PIK3CA Mt/Wt
ENSCAFG00000019167	0	0.44915	PIK3CA Mt/Wt
ENSCAFG00000019189	1.61063e-08	0.634516	PIK3CA Mt/Wt
ENSCAFG00000019194	5.35847e-11	0.788528	PIK3CA Mt/Wt
ENSCAFG00000019200	0	0.492147	PIK3CA Mt/Wt
ENSCAFG00000019203	7.67268e-08	0.411286	PIK3CA Mt/Wt
ENSCAFG00000019207	0	0.580126	PIK3CA Mt/Wt
ENSCAFG00000019217	4.6262e-05	0.676689	PIK3CA Mt/Wt
ENSCAFG00000019225	2.9102e-09	0.628142	PIK3CA Mt/Wt
ENSCAFG00000019239	0	0.753941	PIK3CA Mt/Wt
ENSCAFG00000019241	3.30767e-08	0.538469	PIK3CA Mt/Wt
ENSCAFG00000019243	0	0.737558	PIK3CA Mt/Wt
ENSCAFG00000019252	0	0.666788	PIK3CA Mt/Wt
ENSCAFG00000019258	0.00759023	0.675559	PIK3CA Mt/Wt
ENSCAFG00000019259	2.8503e-06	0.381911	PIK3CA Mt/Wt
ENSCAFG00000019297	3.30767e-08	0.538469	PIK3CA Mt/Wt
ENSCAFG00000019307	0	0.427645	PIK3CA Mt/Wt
ENSCAFG00000019318	9.23456e-09	0.559397	PIK3CA Mt/Wt
ENSCAFG00000019323	4.40322e-09	0.52399	PIK3CA Mt/Wt
ENSCAFG00000019340	4.23664e-10	0.589686	PIK3CA Mt/Wt
ENSCAFG00000019355	0	0.72429	PIK3CA Mt/Wt
ENSCAFG00000019360	1.22549e-05	0.486908	PIK3CA Mt/Wt
ENSCAFG00000019362	0.201481	0.460205	PIK3CA Mt/Wt
ENSCAFG00000019363	1.56544e-09	0.820791	PIK3CA Mt/Wt
ENSCAFG00000019366	1.30275e-08	0.461403	PIK3CA Mt/Wt
ENSCAFG00000019377	3.96557e-08	0.55003	PIK3CA Mt/Wt
ENSCAFG00000019386	0.0339541	0.400674	PIK3CA Mt/Wt
ENSCAFG00000019401	1.68819e-10	0.549315	PIK3CA Mt/Wt
ENSCAFG00000019403	2.05789e-09	0.504073	PIK3CA Mt/Wt
ENSCAFG00000019410	0.00584075	0.889272	PIK3CA Mt/Wt
ENSCAFG00000019415	0	0.426798	PIK3CA Mt/Wt
ENSCAFG00000019419	0	0.623192	PIK3CA Mt/Wt
ENSCAFG00000019421	3.30767e-08	0.538469	PIK3CA Mt/Wt
ENSCAFG00000019436	0	0.512624	PIK3CA Mt/Wt
ENSCAFG00000019445	0	0.713099	PIK3CA Mt/Wt
ENSCAFG00000019447	0	0.523554	PIK3CA Mt/Wt
ENSCAFG00000019490	8.04875e-08	0.402095	PIK3CA Mt/Wt
ENSCAFG00000019496	5.65582e-09	0.640968	PIK3CA Mt/Wt
ENSCAFG00000019501	0	0.469074	PIK3CA Mt/Wt
ENSCAFG00000019503	2.46641e-09	0.516981	PIK3CA Mt/Wt
ENSCAFG00000019520	2.04126e-07	0.384354	PIK3CA Mt/Wt
ENSCAFG00000019534	2.1145e-08	0.6682	PIK3CA Mt/Wt
ENSCAFG00000019540	0.0711524	0.748353	PIK3CA Mt/Wt
ENSCAFG00000019543	0	0.844149	PIK3CA Mt/Wt
ENSCAFG00000019555	1.83261e-08	0.408306	PIK3CA Mt/Wt
ENSCAFG00000019568	0	0.382351	PIK3CA Mt/Wt
ENSCAFG00000019582	0	0.421744	PIK3CA Mt/Wt
ENSCAFG00000019586	2.2068e-10	0.427452	PIK3CA Mt/Wt
ENSCAFG00000019587	6.68937e-09	0.573984	PIK3CA Mt/Wt
ENSCAFG00000019592	0	0.513399	PIK3CA Mt/Wt
ENSCAFG00000019598	7.64831e-10	0.739738	PIK3CA Mt/Wt
ENSCAFG00000019608	8.98798e-10	0.707757	PIK3CA Mt/Wt
ENSCAFG00000019609	0	0.585537	PIK3CA Mt/Wt
ENSCAFG00000019616	3.30767e-08	0.538469	PIK3CA Mt/Wt
ENSCAFG00000019619	0	0.586467	PIK3CA Mt/Wt
ENSCAFG00000019627	0	0.624019	PIK3CA Mt/Wt
ENSCAFG00000019652	0.203715	0.613025	PIK3CA Mt/Wt
ENSCAFG00000019655	6.19293e-08	0.399672	PIK3CA Mt/Wt
ENSCAFG00000019666	0	0.588301	PIK3CA Mt/Wt
ENSCAFG00000019680	1.08521e-09	0.387289	PIK3CA Mt/Wt
ENSCAFG00000019694	1.24384e-09	0.43207	PIK3CA Mt/Wt
ENSCAFG00000019697	0.268256	0.594574	PIK3CA Mt/Wt
ENSCAFG00000019704	0	0.382685	PIK3CA Mt/Wt
ENSCAFG00000019707	0	0.838356	PIK3CA Mt/Wt
ENSCAFG00000019714	0	0.407563	PIK3CA Mt/Wt
ENSCAFG00000019716	0.0761098	0.723567	PIK3CA Mt/Wt
ENSCAFG00000019719	0	0.490773	PIK3CA Mt/Wt
ENSCAFG00000019726	0.18179	0.744715	PIK3CA Mt/Wt
ENSCAFG00000019727	3.10231e-08	0.641706	PIK3CA Mt/Wt
ENSCAFG00000019736	3.30767e-08	0.538469	PIK3CA Mt/Wt
ENSCAFG00000019791	2.86969e-08	0.380895	PIK3CA Mt/Wt
ENSCAFG00000019798	0	0.494446	PIK3CA Mt/Wt
ENSCAFG00000019842	0.178583	0.52183	PIK3CA Mt/Wt
ENSCAFG00000019848	0	0.473461	PIK3CA Mt/Wt
ENSCAFG00000019861	3.17564e-07	0.54559	PIK3CA Mt/Wt
ENSCAFG00000019869	1.13153e-08	0.446149	PIK3CA Mt/Wt
ENSCAFG00000019878	6.02396e-07	0.467345	PIK3CA Mt/Wt
ENSCAFG00000019910	0.295705	0.432374	PIK3CA Mt/Wt
ENSCAFG00000019916	0	0.773493	PIK3CA Mt/Wt
ENSCAFG00000019922	0	0.633493	PIK3CA Mt/Wt
ENSCAFG00000019944	0	0.705735	PIK3CA Mt/Wt
ENSCAFG00000019972	0.085183	0.725376	PIK3CA Mt/Wt
ENSCAFG00000019984	0	0.508261	PIK3CA Mt/Wt
ENSCAFG00000019986	0	0.493241	PIK3CA Mt/Wt
ENSCAFG00000019987	1.65877e-07	0.689834	PIK3CA Mt/Wt
ENSCAFG00000019990	0	0.719571	PIK3CA Mt/Wt
ENSCAFG00000019997	3.17978e-06	0.438182	PIK3CA Mt/Wt
ENSCAFG00000020021	0	0.483634	PIK3CA Mt/Wt
ENSCAFG00000020032	3.45962e-08	0.393378	PIK3CA Mt/Wt
ENSCAFG00000020049	0.0529195	0.545487	PIK3CA Mt/Wt
ENSCAFG00000020063	1.96737e-09	0.494349	PIK3CA Mt/Wt
ENSCAFG00000020075	0	0.91207	PIK3CA Mt/Wt
ENSCAFG00000020080	0	0.716125	PIK3CA Mt/Wt
ENSCAFG00000020081	2.23776e-09	0.609289	PIK3CA Mt/Wt
ENSCAFG00000020090	4.73066e-08	0.51436	PIK3CA Mt/Wt
ENSCAFG00000020091	0	0.463184	PIK3CA Mt/Wt
ENSCAFG00000020092	1.57204e-10	0.421465	PIK3CA Mt/Wt
ENSCAFG00000020098	0	0.41278	PIK3CA Mt/Wt
ENSCAFG00000020101	0	0.745119	PIK3CA Mt/Wt
ENSCAFG00000020102	0.335485	0.415368	PIK3CA Mt/Wt
ENSCAFG00000020123	0	0.715823	PIK3CA Mt/Wt
ENSCAFG00000020131	6.71969e-10	0.552141	PIK3CA Mt/Wt
ENSCAFG00000020143	1.77864e-07	0.534859	PIK3CA Mt/Wt
ENSCAFG00000020152	0	0.404234	PIK3CA Mt/Wt
ENSCAFG00000020153	9.26834e-09	0.410382	PIK3CA Mt/Wt
ENSCAFG00000020175	0.316947	0.380349	PIK3CA Mt/Wt
ENSCAFG00000020179	0.0132917	0.939761	PIK3CA Mt/Wt
ENSCAFG00000020187	0	0.73338	PIK3CA Mt/Wt
ENSCAFG00000020227	0	0.468054	PIK3CA Mt/Wt
ENSCAFG00000020233	8.13368e-09	0.385619	PIK3CA Mt/Wt
ENSCAFG00000020242	0	0.472913	PIK3CA Mt/Wt
ENSCAFG00000020247	0.211564	0.550531	PIK3CA Mt/Wt
ENSCAFG00000020252	4.55806e-10	0.933059	PIK3CA Mt/Wt
ENSCAFG00000020257	0	0.658591	PIK3CA Mt/Wt
ENSCAFG00000020265	3.30767e-08	0.538469	PIK3CA Mt/Wt
ENSCAFG00000020267	0	0.526187	PIK3CA Mt/Wt
ENSCAFG00000020276	0.215182	0.434755	PIK3CA Mt/Wt
ENSCAFG00000020278	3.48657e-07	0.586454	PIK3CA Mt/Wt
ENSCAFG00000020280	0	0.433518	PIK3CA Mt/Wt
ENSCAFG00000020284	3.72399e-10	0.636896	PIK3CA Mt/Wt
ENSCAFG00000020309	8.23334e-08	0.388253	PIK3CA Mt/Wt
ENSCAFG00000020314	0.273865	0.467989	PIK3CA Mt/Wt
ENSCAFG00000020317	5.64095e-10	0.588897	PIK3CA Mt/Wt
ENSCAFG00000020318	0	0.388054	PIK3CA Mt/Wt
ENSCAFG00000020342	0.385785	0.425712	PIK3CA Mt/Wt
ENSCAFG00000020350	0	0.51187	PIK3CA Mt/Wt
ENSCAFG00000020371	0	0.648113	PIK3CA Mt/Wt
ENSCAFG00000020381	0	0.661791	PIK3CA Mt/Wt
ENSCAFG00000020382	8.81639e-09	0.588262	PIK3CA Mt/Wt
ENSCAFG00000020387	0.318109	0.466952	PIK3CA Mt/Wt
ENSCAFG00000020396	3.30767e-08	0.538469	PIK3CA Mt/Wt
ENSCAFG00000020416	0	0.444461	PIK3CA Mt/Wt
ENSCAFG00000020423	5.84361e-11	0.656162	PIK3CA Mt/Wt
ENSCAFG00000020591	3.30767e-08	0.538469	PIK3CA Mt/Wt
ENSCAFG00000020743	4.21139e-09	0.535735	PIK3CA Mt/Wt
ENSCAFG00000020785	4.14937e-18	0.549444	PIK3CA Mt/Wt
ENSCAFG00000020860	0	0.808501	PIK3CA Mt/Wt
ENSCAFG00000020932	3.30767e-08	0.538469	PIK3CA Mt/Wt
ENSCAFG00000020954	1.73682e-09	0.465573	PIK3CA Mt/Wt
ENSCAFG00000020961	3.30767e-08	0.538469	PIK3CA Mt/Wt
ENSCAFG00000021021	0.288801	0.597207	PIK3CA Mt/Wt
ENSCAFG00000021110	0	0.533057	PIK3CA Mt/Wt
ENSCAFG00000021301	0.373912	0.460885	PIK3CA Mt/Wt
ENSCAFG00000021408	3.30767e-08	0.538469	PIK3CA Mt/Wt
ENSCAFG00000021441	3.30767e-08	0.538469	PIK3CA Mt/Wt
ENSCAFG00000021472	0	0.889175	PIK3CA Mt/Wt
ENSCAFG00000021724	0	0.463841	PIK3CA Mt/Wt
ENSCAFG00000021760	3.30767e-08	0.538469	PIK3CA Mt/Wt
ENSCAFG00000021795	0	0.409604	PIK3CA Mt/Wt
ENSCAFG00000021944	0	0.497466	PIK3CA Mt/Wt
[truncated: 3,949 more rows]

## Sheet: Table S10
Supplementary table S10. KEGG pathway analysis of DEG by PIK3CA mutation.
Category	Term	Count	%	P-Value	Benjamini
KEGG_PATHWAY	Cytokine-cytokine receptor interaction	47	0	7.2e-08	2.1e-05
KEGG_PATHWAY	TNF signaling pathway	31	0	1e-07	1.4e-05
KEGG_PATHWAY	Osteoclast differentiation	30	0	3.4e-05	0.0032
KEGG_PATHWAY	Lysosome	27	0	0.00014	0.0097
KEGG_PATHWAY	Rheumatoid arthritis	20	0	0.00062	0.035
KEGG_PATHWAY	Tuberculosis	31	0	0.0012	0.056
KEGG_PATHWAY	Jak-STAT signaling pathway	26	0	0.0041	0.15
KEGG_PATHWAY	Adipocytokine signaling pathway	16	0	0.0057	0.18
KEGG_PATHWAY	Phagosome	25	0	0.0068	0.19
KEGG_PATHWAY	Toxoplasmosis	21	0	0.0068	0.18
KEGG_PATHWAY	NF-kappa B signaling pathway	18	0	0.0069	0.16
KEGG_PATHWAY	Estrogen signaling pathway	19	0	0.0096	0.2
KEGG_PATHWAY	Chagas disease (American trypanosomiasis)	20	0	0.01	0.21
KEGG_PATHWAY	Influenza A	27	0	0.01	0.19
KEGG_PATHWAY	Glycolysis / Gluconeogenesis	14	0	0.012	0.2
KEGG_PATHWAY	Carbon metabolism	21	0	0.012	0.2
KEGG_PATHWAY	Biosynthesis of antibiotics	34	0	0.013	0.19
KEGG_PATHWAY	Pathways in cancer	55	0	0.017	0.24
KEGG_PATHWAY	Pentose phosphate pathway	8	0	0.018	0.24
KEGG_PATHWAY	Inflammatory bowel disease (IBD)	13	0	0.019	0.24
KEGG_PATHWAY	Bladder cancer	10	0	0.023	0.27
KEGG_PATHWAY	Rap1 signaling pathway	32	0	0.024	0.27
KEGG_PATHWAY	Chemokine signaling pathway	27	0	0.027	0.29
KEGG_PATHWAY	Thyroid hormone synthesis	14	0	0.027	0.28
KEGG_PATHWAY	Malaria	11	0	0.028	0.27
KEGG_PATHWAY	Lysine degradation	11	0	0.04	0.36
KEGG_PATHWAY	Amoebiasis	18	0	0.047	0.4
KEGG_PATHWAY	Carbohydrate digestion and absorption	9	0	0.051	0.42
KEGG_PATHWAY	Mineral absorption	9	0	0.051	0.42
KEGG_PATHWAY	Central carbon metabolism in cancer	12	0	0.054	0.42
KEGG_PATHWAY	Herpes simplex infection	26	0	0.054	0.41
KEGG_PATHWAY	MAPK signaling pathway	35	0	0.058	0.42
KEGG_PATHWAY	Measles	20	0	0.059	0.42
KEGG_PATHWAY	Biosynthesis of amino acids	13	0	0.068	0.46
KEGG_PATHWAY	Chronic myeloid leukemia	13	0	0.068	0.46
KEGG_PATHWAY	Transcriptional misregulation in cancer	23	0	0.07	0.46
KEGG_PATHWAY	Metabolism of xenobiotics by cytochrome P450	10	0	0.071	0.45
KEGG_PATHWAY	Toll-like receptor signaling pathway	16	0	0.072	0.45
KEGG_PATHWAY	Glucagon signaling pathway	16	0	0.077	0.46
KEGG_PATHWAY	Metabolic pathways	139	0	0.078	0.45
KEGG_PATHWAY	Natural killer cell mediated cytotoxicity	16	0	0.083	0.47
KEGG_PATHWAY	Protein export	6	0	0.084	0.47
KEGG_PATHWAY	Non-alcoholic fatty liver disease (NAFLD)	22	0	0.089	0.48
KEGG_PATHWAY	PI3K-Akt signaling pathway	44	0	0.094	0.49
KEGG_PATHWAY	Ubiquinone and other terpenoid-quinone biosynthesis	4	0	0.099	0.5

[truncated: 5 more sheets: Table S11, Table S12, Table S13, Table S14, Table S15]
